# Supplementary material for: Bis[1-(3-cyano­benz­yl)pyridinium] bis­(1,2-dicyano­ethene-1,2-dithiol­ato)nickelate(II)
Source: Acta Crystallogr Sect E Struct Rep Online. 2010 Dec 11;67(Pt 1):m70. doi: 10.1107/S1600536810051263 (PMC3050285; doi:10.1107/S1600536810051263)
Supplement: Supplementary file 1 [file e-67-00m70-sup1.cif]

##############################################################################
###                                                                        ###
###        Electronic paper (Acta Crystallographica Section E)             ###
###                                                                        ###
##############################################################################
#                                                                            #
# This CIF contains the data in a paper accepted for publication in Acta     #
# Crystallographica Section E. It conforms to the requirements of Notes      #
# for Authors for Section E, and has been peer reviewed under the auspices   #
# of the IUCr Commission on Journals.                                        #
#                                                                            #
# Full details of the Crystallographic Information File format               #
# are given in the paper "The Crystallographic Information File (CIF):       #
# a New Standard Archive File for Crystallography" by S. R. Hall, F. H.      #
# Allen and I. D. Brown [Acta Cryst. (1991), A47, 655-685].                  #
#                                                                            #
# The current version of the core CIF dictionary is obtainable from          #
# ftp://ftp.iucr.org/pub/cif_core.dic. The current version number is 2.4.    #
#                                                                            #
# Software is freely available for graphical display of the structure(s) in  #
# this CIF.  For information consult the CIF home page http://www.iucr.org/  #
# cif/home.html                                                              #
#                                                                            #
# This file may be used for bona fide research purposes within the           #
# scientific community so long as proper attribution is given to the journal # 
# article from which it was obtained.                                        #
#                                                                            #
##############################################################################
                                             
data_global
_audit_creation_method     'from SHELXL97 CIF and IUCr SHELXL97-template'
_journal_date_recd_electronic     2010-11-14
_journal_date_accepted     2010-12-06
_journal_name_full     'Acta Crystallographica, Section E'
_journal_year     2011
_journal_volume     67
_journal_issue      1
_journal_page_first     m70
_journal_page_last     m70
_journal_paper_category     QM
_journal_coeditor_code     BX2332
_publ_contact_author_name     'Hai-Bao Duan'
_publ_contact_author_address
;
 Department of Chemistry,
 Nanjing Xiaozhuang College,
 Nanjing, 210017,
 People's Republic of China
;
_publ_contact_author_email     'duanhaibao4660@163.com'
_publ_contact_author_fax     '86 25 83587820'
_publ_contact_author_phone     '86 25 83587820'
_publ_section_title
;
Bis[1-(3-cyanobenzyl)pyridinium]
bis(1,2-dicyanoethene-1,2-dithiolato)nickelate(II)
;
loop_
    _publ_author_name
    _publ_author_address
    'Hua Xian'
;
   Department of Chemistry,
   Nanjing Xiaozhuang College,
   Nanjing 210017,
   People's Republic of China
;
    'Hai-Bao Duan'
;
   Department of Chemistry,
   Nanjing Xiaozhuang College,
   Nanjing 210017,
   People's Republic of China
;
_publ_section_synopsis     .
data_I
_audit_creation_method     SHELXL-97
_chemical_name_systematic
;
Bis[1-(3-cyanobenzyl)pyridinium]
bis(1,2-dicyanoethene-1,2-dithiolato)nickelate(II)
;
_chemical_name_common     ?
_chemical_formula_moiety     '2(C13 H11 N2 +), C8 N4 Ni S4 2-'
_chemical_formula_sum     'C34 H22 N8 Ni S4'
_chemical_formula_iupac     '(C13 H11 N2)2 [Ni (C4 N2 S2)2]'
_chemical_formula_weight     729.57
_chemical_melting_point     ?
_symmetry_cell_setting     monoclinic
_symmetry_space_group_name_H-M     'P 21/c'
_symmetry_space_group_name_Hall     '-P 2ybc'
loop_
    _symmetry_equiv_pos_as_xyz
    'x, y, z'
    '-x, y+1/2, -z+1/2'
    '-x, -y, -z'
    'x, -y-1/2, z-1/2'
_cell_length_a     11.633(3)
_cell_length_b     8.709(2)
_cell_length_c     16.692(4)
_cell_angle_alpha     90.00
_cell_angle_beta     91.278(5)
_cell_angle_gamma     90.00
_cell_volume     1690.7(7)
_cell_formula_units_Z     2
_cell_measurement_reflns_used     ?
_cell_measurement_theta_min     3.04
_cell_measurement_theta_max     25.35
_cell_measurement_temperature     293(2)
_exptl_crystal_description     block
_exptl_crystal_colour     red
_exptl_crystal_size_max     0.4
_exptl_crystal_size_mid     0.3
_exptl_crystal_size_min     0.2
_exptl_crystal_density_diffrn     1.433
_exptl_crystal_density_meas     ?
_exptl_crystal_density_method     'not measured'
_exptl_crystal_F_000     748
_exptl_absorpt_coefficient_mu     0.859
_exptl_absorpt_correction_type     multi-scan
_exptl_absorpt_process_details     '(SADABS; Bruker, 2000)'
_exptl_absorpt_correction_T_min     0.702
_exptl_absorpt_correction_T_max     0.741
_exptl_special_details
;
;
_diffrn_ambient_temperature     293(2)
_diffrn_radiation_type     MoK\a
_diffrn_radiation_wavelength     0.71070
_diffrn_radiation_source     'fine-focus sealed tube'
_diffrn_radiation_monochromator     graphite
_diffrn_measurement_device_type     'Bruker SMART CCD area-detector'
_diffrn_measurement_method     'phi and omega scans'
_diffrn_detector_area_resol_mean     ?
_diffrn_reflns_number     13953
_diffrn_reflns_av_R_equivalents     0.0922
_diffrn_reflns_av_sigmaI/netI     0.0782
_diffrn_reflns_theta_min     3.04
_diffrn_reflns_theta_max     25.35
_diffrn_reflns_theta_full     25.35
_diffrn_measured_fraction_theta_max     0.991
_diffrn_measured_fraction_theta_full     0.991
_diffrn_reflns_limit_h_min     -13
_diffrn_reflns_limit_h_max     13
_diffrn_reflns_limit_k_min     -9
_diffrn_reflns_limit_k_max     10
_diffrn_reflns_limit_l_min     -20
_diffrn_reflns_limit_l_max     20
_diffrn_standards_number     ?
_diffrn_standards_interval_count     ?
_diffrn_standards_interval_time     ?
_diffrn_standards_decay_%     ?
_refine_special_details
;
Refinement of <i>F</i>^2^ against ALL reflections. The weighted <i>R</i>-factor
<i>wR</i> and goodness of fit <i>S</i> are based on <i>F</i>^2^, conventional
<i>R</i>-factors <i>R</i> are based on <i>F</i>, with <i>F</i> set to zero for
negative <i>F</i>^2^. The threshold expression of <i>F</i>^2^ >
\s(<i>F</i>^2^) is used only for calculating <i>R</i>-factors(gt) <i>etc</i>.
and is not relevant to the choice of reflections for refinement.
<i>R</i>-factors based on <i>F</i>^2^ are statistically about twice as large
as those based on <i>F</i>, and <i>R</i>- factors based on ALL data will be
even larger.
;
_reflns_number_total     3068
_reflns_number_gt     2154
_reflns_threshold_expression     I>2sigma(I)
_refine_ls_structure_factor_coef     Fsqd
_refine_ls_matrix_type     full
_refine_ls_R_factor_all     0.1194
_refine_ls_R_factor_gt     0.0756
_refine_ls_wR_factor_gt     0.1160
_refine_ls_wR_factor_ref     0.1298
_refine_ls_goodness_of_fit_ref     1.176
_refine_ls_restrained_S_all     1.176
_refine_ls_number_reflns     3068
_refine_ls_number_parameters     214
_refine_ls_number_restraints     0
_refine_ls_hydrogen_treatment     constr
_refine_ls_weighting_scheme     calc
_refine_ls_weighting_details
         'calc w=1/[\s^2^(Fo^2^)+(0.0263P)^2^+1.4994P] where P=(Fo^2^+2Fc^2^)/3'
_atom_sites_solution_hydrogens     geom
_atom_sites_solution_primary     direct
_atom_sites_solution_secondary     difmap
_refine_ls_shift/su_max     0.000
_refine_ls_shift/su_mean     0.000
_refine_diff_density_max     0.323
_refine_diff_density_min     -0.312
_refine_ls_extinction_method     none
_refine_ls_extinction_coef     ?
loop_
    _atom_type_symbol
    _atom_type_description
    _atom_type_scat_dispersion_real
    _atom_type_scat_dispersion_imag
    _atom_type_scat_source
    'C' 'C' 0.0033 0.0016
                         'International Tables Vol C Tables 4.2.6.8 and 6.1.1.4'
    'H' 'H' 0.0000 0.0000
                         'International Tables Vol C Tables 4.2.6.8 and 6.1.1.4'
    'N' 'N' 0.0061 0.0033
                         'International Tables Vol C Tables 4.2.6.8 and 6.1.1.4'
    'O' 'O' 0.0106 0.0060
                         'International Tables Vol C Tables 4.2.6.8 and 6.1.1.4'
    'Ni' 'Ni' 0.3393 1.1124
                         'International Tables Vol C Tables 4.2.6.8 and 6.1.1.4'
    'S' 'S' 0.1246 0.1234
                         'International Tables Vol C Tables 4.2.6.8 and 6.1.1.4'
_computing_data_collection     'SMART (Bruker, 2000)'
_computing_cell_refinement     'SAINT (Bruker, 2000)'
_computing_data_reduction     'SAINT (Bruker, 2000)'
_computing_structure_solution     'SHELXTL (Sheldrick, 2008)'
_computing_structure_refinement     'SHELXTL (Sheldrick, 2008)'
_computing_molecular_graphics     'SHELXTL (Sheldrick, 2008)'
_computing_publication_material     'SHELXTL (Sheldrick, 2008)'
loop_
    _atom_site_type_symbol
    _atom_site_label
    _atom_site_fract_x
    _atom_site_fract_y
    _atom_site_fract_z
    _atom_site_U_iso_or_equiv
    _atom_site_adp_type
    _atom_site_calc_flag
    _atom_site_refinement_flags
    _atom_site_occupancy
    _atom_site_disorder_assembly
    _atom_site_disorder_group
    Ni Ni1 0.0000 0.0000 1.0000 0.0420(3) Uani d S 1 . .
    S S1 0.08308(11) 0.02743(15) 0.88570(8) 0.0527(4) Uani d . 1 . .
    S S2 -0.06667(12) 0.23125(15) 0.98459(8) 0.0543(4) Uani d . 1 . .
    N N1 0.2335(5) -0.2035(6) 0.7340(3) 0.0840(16) Uani d . 1 . .
    N N2 -0.2202(5) 0.5312(6) 1.0989(3) 0.0818(16) Uani d . 1 . .
    N N3 0.5244(5) 1.6046(6) 0.9022(4) 0.0906(17) Uani d . 1 . .
    N N4 0.7437(3) 0.8647(4) 0.9068(2) 0.0440(10) Uani d . 1 . .
    C C1 0.1400(4) -0.1530(6) 0.8694(3) 0.0460(12) Uani d . 1 . .
    C C2 0.1931(5) -0.1824(6) 0.7942(3) 0.0557(14) Uani d . 1 . .
    C C3 -0.1341(4) 0.2636(6) 1.0743(3) 0.0477(13) Uani d . 1 . .
    C C4 -0.1819(4) 0.4130(6) 1.0888(3) 0.0522(13) Uani d . 1 . .
    C C5 0.5193(5) 1.4752(6) 0.8943(3) 0.0636(15) Uani d . 1 . .
    C C6 0.5134(4) 1.3103(5) 0.8838(3) 0.0476(12) Uani d . 1 . .
    C C7 0.4315(4) 1.2492(6) 0.8324(3) 0.0560(14) Uani d . 1 . .
    H H11A 0.3794 1.3125 0.8053 0.067 Uiso calc R 1 . .
    C C8 0.4284(4) 1.0918(6) 0.8219(3) 0.0567(14) Uani d . 1 . .
    H H10A 0.3741 1.0489 0.7868 0.068 Uiso calc R 1 . .
    C C9 0.5040(4) 0.9987(6) 0.8625(3) 0.0502(12) Uani d . 1 . .
    H H9A 0.4994 0.8928 0.8559 0.060 Uiso calc R 1 . .
    C C10 0.5869(4) 1.0600(5) 0.9132(3) 0.0425(12) Uani d . 1 . .
    C C11 0.5915(4) 1.2165(5) 0.9241(3) 0.0481(13) Uani d . 1 . .
    H H13A 0.6468 1.2592 0.9584 0.058 Uiso calc R 1 . .
    C C12 0.6706(4) 0.9595(6) 0.9596(3) 0.0561(14) Uani d . 1 . .
    H H7A 0.7197 1.0239 0.9932 0.067 Uiso calc R 1 . .
    H H7B 0.6279 0.8921 0.9945 0.067 Uiso calc R 1 . .
    C C13 0.7754(4) 0.7251(6) 0.9321(3) 0.0587(14) Uani d . 1 . .
    H H4A 0.7510 0.6900 0.9815 0.070 Uiso calc R 1 . .
    C C14 0.8426(5) 0.6340(7) 0.8868(4) 0.0729(17) Uani d . 1 . .
    H H3A 0.8637 0.5367 0.9047 0.087 Uiso calc R 1 . .
    C C15 0.8784(5) 0.6860(8) 0.8156(4) 0.0707(17) Uani d . 1 . .
    H H2A 0.9225 0.6233 0.7833 0.085 Uiso calc R 1 . .
    C C16 0.8498(5) 0.8310(8) 0.7906(3) 0.0674(16) Uani d . 1 . .
    H H1A 0.8761 0.8686 0.7422 0.081 Uiso calc R 1 . .
    C C17 0.7823(4) 0.9196(6) 0.8379(3) 0.0568(14) Uani d . 1 . .
    H H6A 0.7632 1.0188 0.8220 0.068 Uiso calc R 1 . .
loop_
    _atom_site_aniso_label
    _atom_site_aniso_U_11
    _atom_site_aniso_U_22
    _atom_site_aniso_U_33
    _atom_site_aniso_U_12
    _atom_site_aniso_U_13
    _atom_site_aniso_U_23
    Ni1 0.0495(5) 0.0381(5) 0.0383(5) 0.0040(4) 0.0040(4) -0.0014(4)
    S1 0.0691(9) 0.0437(8) 0.0457(8) 0.0070(7) 0.0132(6) 0.0017(6)
    S2 0.0716(9) 0.0436(8) 0.0482(8) 0.0121(7) 0.0119(7) 0.0030(6)
    N1 0.109(4) 0.071(4) 0.074(4) -0.005(3) 0.038(3) -0.009(3)
    N2 0.107(4) 0.057(3) 0.082(4) 0.028(3) 0.022(3) -0.001(3)
    N3 0.113(4) 0.041(3) 0.117(5) 0.000(3) -0.003(4) -0.004(3)
    N4 0.049(2) 0.038(2) 0.045(3) 0.005(2) -0.004(2) 0.003(2)
    C1 0.045(3) 0.046(3) 0.047(3) 0.005(2) 0.006(2) -0.012(3)
    C2 0.064(3) 0.046(3) 0.057(4) -0.003(3) 0.013(3) -0.007(3)
    C3 0.050(3) 0.042(3) 0.052(3) 0.006(3) 0.003(2) -0.005(3)
    C4 0.057(3) 0.051(3) 0.048(3) 0.008(3) 0.004(3) -0.001(3)
    C5 0.070(4) 0.046(4) 0.074(4) 0.005(3) -0.004(3) -0.001(3)
    C6 0.056(3) 0.031(3) 0.055(3) 0.001(2) 0.004(3) 0.003(2)
    C7 0.054(3) 0.054(3) 0.060(4) 0.014(3) -0.008(3) 0.002(3)
    C8 0.054(3) 0.055(4) 0.060(4) 0.003(3) -0.011(3) -0.009(3)
    C9 0.056(3) 0.035(3) 0.060(3) 0.003(3) 0.002(3) -0.005(3)
    C10 0.044(3) 0.037(3) 0.046(3) 0.006(2) 0.006(2) -0.002(2)
    C11 0.049(3) 0.043(3) 0.051(3) -0.003(3) 0.000(2) -0.007(2)
    C12 0.069(3) 0.052(3) 0.048(3) 0.018(3) 0.008(3) 0.000(3)
    C13 0.068(4) 0.046(3) 0.063(4) 0.010(3) 0.004(3) 0.010(3)
    C14 0.092(4) 0.049(4) 0.078(5) 0.021(3) -0.003(4) -0.010(3)
    C15 0.065(4) 0.080(5) 0.067(4) 0.016(3) -0.006(3) -0.033(4)
    C16 0.061(3) 0.093(5) 0.049(4) 0.008(4) 0.005(3) 0.003(3)
    C17 0.058(3) 0.055(3) 0.057(4) -0.002(3) -0.001(3) 0.014(3)
_geom_special_details
;
All e.s.d.'s (except the e.s.d. in the dihedral angle between two l.s. planes)
are estimated using the full covariance matrix. The cell e.s.d.'s are taken
into account individually in the estimation of e.s.d.'s in distances, angles
and torsion angles; correlations between e.s.d.'s in cell parameters are only
used when they are defined by crystal symmetry. An approximate (isotropic)
treatment of cell e.s.d.'s is used for estimating e.s.d.'s involving l.s.
planes.
;
loop_
    _geom_bond_atom_site_label_1
    _geom_bond_atom_site_label_2
    _geom_bond_site_symmetry_2
    _geom_bond_distance
    _geom_bond_publ_flag
    Ni1 S1 . 2.1710(13) y
    Ni1 S1 3_557 2.1710(13) ?
    Ni1 S2 . 2.1713(14) y
    Ni1 S2 3_557 2.1713(13) ?
    S1 C1 . 1.729(5) ?
    S2 C3 . 1.729(5) ?
    N1 C2 . 1.134(6) ?
    N2 C4 . 1.135(6) ?
    N3 C5 . 1.136(6) ?
    N4 C17 . 1.332(6) ?
    N4 C13 . 1.336(6) ?
    N4 C12 . 1.489(6) ?
    C1 C3 3_557 1.348(6) ?
    C1 C2 . 1.435(7) ?
    C3 C1 3_557 1.348(6) ?
    C3 C4 . 1.438(7) ?
    C5 C6 . 1.449(7) ?
    C6 C7 . 1.374(7) ?
    C6 C11 . 1.385(6) ?
    C7 C8 . 1.382(7) ?
    C7 H11A . 0.9300 ?
    C8 C9 . 1.365(6) ?
    C8 H10A . 0.9300 ?
    C9 C10 . 1.377(6) ?
    C9 H9A . 0.9300 ?
    C10 C11 . 1.376(6) ?
    C10 C12 . 1.510(6) ?
    C11 H13A . 0.9300 ?
    C12 H7A . 0.9700 ?
    C12 H7B . 0.9700 ?
    C13 C14 . 1.356(7) ?
    C13 H4A . 0.9300 ?
    C14 C15 . 1.347(8) ?
    C14 H3A . 0.9300 ?
    C15 C16 . 1.368(8) ?
    C15 H2A . 0.9300 ?
    C16 C17 . 1.365(7) ?
    C16 H1A . 0.9300 ?
    C17 H6A . 0.9300 ?
loop_
    _geom_angle_atom_site_label_1
    _geom_angle_atom_site_label_2
    _geom_angle_atom_site_label_3
    _geom_angle_site_symmetry_1
    _geom_angle_site_symmetry_3
    _geom_angle
    _geom_angle_publ_flag
    S1 Ni1 S1 . 3_557 180.0 ?
    S1 Ni1 S2 . . 87.64(5) y
    S1 Ni1 S2 3_557 . 92.36(5) y
    S1 Ni1 S2 . 3_557 92.36(5) ?
    S1 Ni1 S2 3_557 3_557 87.64(5) ?
    S2 Ni1 S2 . 3_557 180.0 ?
    C1 S1 Ni1 . . 102.59(18) ?
    C3 S2 Ni1 . . 102.48(17) ?
    C17 N4 C13 . . 120.3(4) ?
    C17 N4 C12 . . 121.3(4) ?
    C13 N4 C12 . . 118.3(4) ?
    C3 C1 C2 3_557 . 120.8(4) ?
    C3 C1 S1 3_557 . 120.9(4) ?
    C2 C1 S1 . . 118.3(4) ?
    N1 C2 C1 . . 178.5(6) ?
    C1 C3 C4 3_557 . 120.2(4) ?
    C1 C3 S2 3_557 . 121.2(4) ?
    C4 C3 S2 . . 118.5(4) ?
    N2 C4 C3 . . 178.9(6) ?
    N3 C5 C6 . . 179.6(8) ?
    C7 C6 C11 . . 120.9(5) ?
    C7 C6 C5 . . 119.4(5) ?
    C11 C6 C5 . . 119.8(5) ?
    C6 C7 C8 . . 118.6(5) ?
    C6 C7 H11A . . 120.7 ?
    C8 C7 H11A . . 120.7 ?
    C9 C8 C7 . . 120.7(5) ?
    C9 C8 H10A . . 119.6 ?
    C7 C8 H10A . . 119.6 ?
    C8 C9 C10 . . 120.6(5) ?
    C8 C9 H9A . . 119.7 ?
    C10 C9 H9A . . 119.7 ?
    C11 C10 C9 . . 119.3(5) ?
    C11 C10 C12 . . 119.0(5) ?
    C9 C10 C12 . . 121.7(4) ?
    C10 C11 C6 . . 119.8(5) ?
    C10 C11 H13A . . 120.1 ?
    C6 C11 H13A . . 120.1 ?
    N4 C12 C10 . . 112.8(4) ?
    N4 C12 H7A . . 109.0 ?
    C10 C12 H7A . . 109.0 ?
    N4 C12 H7B . . 109.0 ?
    C10 C12 H7B . . 109.0 ?
    H7A C12 H7B . . 107.8 ?
    N4 C13 C14 . . 120.9(5) ?
    N4 C13 H4A . . 119.5 ?
    C14 C13 H4A . . 119.5 ?
    C15 C14 C13 . . 119.3(6) ?
    C15 C14 H3A . . 120.4 ?
    C13 C14 H3A . . 120.4 ?
    C14 C15 C16 . . 120.1(6) ?
    C14 C15 H2A . . 120.0 ?
    C16 C15 H2A . . 120.0 ?
    C17 C16 C15 . . 119.0(6) ?
    C17 C16 H1A . . 120.5 ?
    C15 C16 H1A . . 120.5 ?
    N4 C17 C16 . . 120.4(5) ?
    N4 C17 H6A . . 119.8 ?
    C16 C17 H6A . . 119.8 ?
