# Supplementary material for: Bis[1-(3-cyano­benz­yl)pyridinium] bis­(1,2-dicyano­ethene-1,2-dithiol­ato)nickelate(II)
Source: Acta Crystallogr Sect E Struct Rep Online. 2010 Dec 11;67(Pt 1):m70. doi: 10.1107/S1600536810051263 (PMC3050285; doi:10.1107/S1600536810051263)
Supplement: Supplementary file 2 [file e-67-00m70-Isup2.hkl]

# 
# h,k,l, Fc-squared, Fo-squared, sigma(Fo-squared) and status flag 
# 
data_I
_shelx_title '  _m090324a' 
_shelx_refln_list_code          4 
_shelx_F_calc_maximum      187.34 
_exptl_crystal_F_000       264.00 
_reflns_d_resolution_high  0.8301 
 
loop_ 
 _symmetry_equiv_pos_as_xyz 
 'x, y, z' 
 '-x, y+1/2, -z+1/2' 
 '-x, -y, -z' 
 'x, -y-1/2, z-1/2' 
 
_cell_length_a    11.6333 
_cell_length_b     8.7088 
_cell_length_c    16.6921 
_cell_angle_alpha  90.000 
_cell_angle_beta   91.278 
_cell_angle_gamma  90.000 
 
_shelx_F_squared_multiplier     1.000 
 
loop_ 
 _refln_index_h 
 _refln_index_k 
 _refln_index_l 
 _refln_F_squared_calc 
 _refln_F_squared_meas 
 _refln_F_squared_sigma 
 _refln_observed_status 
   2   0   0     5063.56     5185.00     68.26 o 
   3   0   0    16236.09    16798.01    201.98 o 
   4   0   0     1466.78     1522.68     50.40 o 
   5   0   0      182.09      186.42     14.98 o 
   6   0   0      209.52      263.09     18.75 o 
   7   0   0      111.22       78.51     13.52 o 
   8   0   0      194.09      275.69     29.92 o 
   9   0   0       97.58       74.36     24.18 o 
  10   0   0      237.47      251.63     22.36 o 
  11   0   0       12.91       -4.23     12.29 o 
  12   0   0      662.72      793.75     81.00 o 
  13   0   0       65.03       34.70     37.96 o 
   2   1   0     1203.02     1218.33     19.57 o 
   3   1   0     1530.49     1477.06     46.58 o 
   4   1   0      909.84      825.12     17.84 o 
   5   1   0       30.12       25.52      6.75 o 
   6   1   0      688.67      667.40     20.39 o 
   7   1   0      121.23      113.23     12.42 o 
   8   1   0       25.07       32.72      6.95 o 
   9   1   0      100.33       71.11      9.22 o 
  10   1   0      168.24      189.13     16.72 o 
  11   1   0        0.57       11.99      7.98 o 
  12   1   0      118.07       71.66     14.64 o 
  13   1   0        1.86       28.78     18.93 o 
   0   2   0      474.18      599.37     50.27 o 
   1   2   0       51.76       86.30     14.35 o 
   2   2   0     3765.37     3712.28     57.57 o 
   3   2   0     2446.97     2336.94     47.93 o 
   4   2   0     3710.51     3744.56     70.04 o 
   5   2   0      129.09      132.50     16.93 o 
   6   2   0     1820.44     1950.73     48.07 o 
   7   2   0       25.83       43.93      9.07 o 
   8   2   0      393.40      441.97     36.77 o 
   9   2   0      494.21      578.46     36.03 o 
  10   2   0      927.76      880.36     41.10 o 
  11   2   0      441.77      428.59     44.19 o 
  12   2   0      308.72      313.06     53.59 o 
  13   2   0       50.03       -9.49     41.64 o 
   1   3   0     5370.25     5407.76     66.20 o 
   2   3   0     1934.93     1859.78     38.82 o 
   3   3   0     1734.94     1691.89     35.53 o 
   4   3   0     1517.39     1590.28     35.27 o 
   5   3   0     1022.31     1002.23     88.17 o 
   6   3   0      141.35      144.02     16.04 o 
   7   3   0        8.74       15.61     14.01 o 
   8   3   0      240.56      243.82     31.01 o 
   9   3   0       10.34       23.19     12.22 o 
  10   3   0       52.22       59.11     11.73 o 
  11   3   0       60.04       13.85     20.28 o 
  12   3   0       59.67       46.65     30.14 o 
  13   3   0        4.87       35.89     35.73 o 
   0   4   0    10890.93    11351.44    223.64 o 
   1   4   0     3658.43     3537.90     64.73 o 
   2   4   0     6371.34     6448.45     91.03 o 
   3   4   0     2497.27     2423.74     57.03 o 
   4   4   0      825.35      831.15     27.08 o 
   5   4   0        1.77       17.00      9.62 o 
   6   4   0      125.37       96.93     14.40 o 
   7   4   0      271.12      275.37     22.81 o 
   8   4   0        0.90       13.91     15.49 o 
   9   4   0      134.75      102.39     14.97 o 
  10   4   0      314.21      249.68     44.02 o 
  11   4   0       16.14      121.01     33.96 o 
  12   4   0      155.84      156.57     64.98 o 
   1   5   0        0.11       11.97      8.46 o 
   2   5   0       11.84       26.08     14.46 o 
   3   5   0      147.11      150.08     14.17 o 
   4   5   0       16.34       30.06     17.12 o 
   5   5   0       12.72       30.55     11.75 o 
   6   5   0       15.51       75.48     16.99 o 
   7   5   0        0.14       48.23     12.75 o 
   8   5   0      486.75      491.04     41.55 o 
   9   5   0       95.69       66.43     30.07 o 
  10   5   0       50.54        6.54     64.18 o 
  11   5   0       28.64      -42.02     43.25 o 
  12   5   0       37.86      102.70     32.87 o 
   0   6   0      318.86      292.18     63.50 o 
   1   6   0      787.01      833.39     37.88 o 
   2   6   0      256.04      269.39     22.01 o 
   3   6   0       86.96       83.88     11.51 o 
   4   6   0      638.52      609.28     33.07 o 
   5   6   0       34.70       31.04     16.12 o 
   6   6   0     1023.25     1123.57     48.34 o 
   7   6   0      145.00      109.02     23.66 o 
   8   6   0      923.56      956.29    159.53 o 
   9   6   0       45.14       46.97     29.43 o 
  10   6   0      137.25      173.52     61.31 o 
  11   6   0       79.25       63.87     36.61 o 
   1   7   0      116.49      118.22     19.27 o 
   2   7   0     1089.47     1128.20     51.42 o 
   3   7   0      429.28      498.32     37.67 o 
   4   7   0     1550.38     1519.99     67.44 o 
   5   7   0       10.17       -5.16     28.64 o 
   6   7   0       67.42       65.33     17.04 o 
   7   7   0       22.75       32.43     21.18 o 
   8   7   0        7.49       63.99     32.93 o 
   9   7   0       34.97       93.32     42.71 o 
  10   7   0       12.71       41.43     35.17 o 
   0   8   0      750.73      640.18     75.30 o 
   1   8   0      567.73      518.08     45.34 o 
   2   8   0      639.43      646.83     53.64 o 
   3   8   0      228.77      245.05     32.30 o 
   4   8   0      338.39      351.08     39.15 o 
   5   8   0        2.06       36.07     20.63 o 
   6   8   0       28.01       61.53     21.64 o 
   7   8   0       47.49       65.49     45.03 o 
   8   8   0       35.76       80.63     43.45 o 
   9   8   0        0.92       70.33     53.07 o 
   1   9   0      173.72      112.75     25.14 o 
   2   9   0       19.26       33.24     38.16 o 
   3   9   0        0.83       31.95     27.89 o 
   4   9   0        0.61       31.01     23.43 o 
   5   9   0       12.84       14.15     28.20 o 
   6   9   0        3.99       66.88     32.46 o 
   7   9   0       12.25       71.10     71.29 o 
   0  10   0       40.01       94.79     43.00 o 
   1  10   0        6.43      -28.44     28.76 o 
   2  10   0      142.25       81.99     26.51 o 
   3  10   0        2.49       50.22     17.45 o 
   4  10   0      298.44      165.12     49.77 o 
 -13   1   1       66.90       52.02     31.53 o 
 -12   1   1      369.55      331.91     45.93 o 
 -11   1   1      151.68      140.80     25.17 o 
 -10   1   1      698.01      791.87     28.26 o 
  -9   1   1      571.00      670.53     27.83 o 
  -8   1   1      556.02      590.58     39.20 o 
  -7   1   1      401.15      414.40     20.98 o 
  -6   1   1      100.78      110.83      9.49 o 
  -5   1   1       35.66       29.65      5.54 o 
  -4   1   1      112.12      121.22      7.74 o 
  -3   1   1      948.54      913.70     47.55 o 
  -2   1   1     1179.98     1202.21     65.02 o 
  -1   1   1     5159.01     5077.59     51.56 o 
   1   1   1     4421.30     4363.57     84.80 o 
   2   1   1     8096.41     7611.16    298.38 o 
   3   1   1    28137.10    27453.61   1075.83 o 
   4   1   1      626.87      574.48     18.60 o 
   5   1   1      530.03      533.77     19.73 o 
   6   1   1      780.24      779.58     23.69 o 
   7   1   1      460.00      464.76     20.39 o 
   8   1   1       16.86       33.22     11.02 o 
   9   1   1      194.30      211.60     17.31 o 
  10   1   1       88.61       72.78     11.05 o 
  11   1   1       71.23       63.60     12.27 o 
  12   1   1      390.56      414.74     40.82 o 
  13   1   1       60.72       43.90     28.27 o 
 -13   2   1        3.45       56.43     40.68 o 
 -12   2   1       85.20       69.13     48.19 o 
 -11   2   1        9.41       23.72     23.63 o 
 -10   2   1        1.54       11.07     10.24 o 
  -9   2   1        4.74       37.74     10.18 o 
  -8   2   1      397.10      409.56     28.80 o 
  -7   2   1       79.08       83.25     13.69 o 
  -6   2   1      124.58      138.97     13.11 o 
  -5   2   1        1.16       14.38     14.11 o 
  -4   2   1      267.02      259.98     12.16 o 
  -3   2   1      156.29      121.64     14.61 o 
  -2   2   1     1945.68     1909.86     29.73 o 
  -1   2   1       48.44      108.58     14.89 o 
   0   2   1      145.16      222.95     25.32 o 
   1   2   1      305.92      402.93     21.42 o 
   2   2   1     4612.88     4442.00     60.93 o 
   3   2   1     1864.24     1887.99     35.71 o 
   4   2   1     2154.77     2238.76     55.53 o 
   5   2   1      167.73      146.14     21.41 o 
   6   2   1      303.59      351.62     16.07 o 
   7   2   1       78.59       68.52      9.51 o 
   8   2   1       17.23       13.82     10.17 o 
   9   2   1        0.23        6.82     12.09 o 
  10   2   1       62.30       53.42     10.50 o 
  11   2   1       18.94        0.54     15.39 o 
  12   2   1        6.63       39.00     15.88 o 
  13   2   1       28.86       62.21     27.59 o 
 -13   3   1       15.44       18.73     25.43 o 
 -12   3   1      115.61      104.40     32.83 o 
 -11   3   1      283.26      357.32     60.82 o 
 -10   3   1      984.48     1032.90     95.34 o 
  -9   3   1      655.41      674.28     36.40 o 
  -8   3   1      295.59      277.05     17.77 o 
  -7   3   1      344.67      356.74     34.44 o 
  -6   3   1     1319.75     1470.50     44.01 o 
  -5   3   1        2.95       19.28      6.46 o 
  -4   3   1       65.35       41.71     14.86 o 
  -3   3   1       12.38       18.36      6.68 o 
  -2   3   1     4660.29     4805.82     73.96 o 
  -1   3   1     4107.07     4269.55    160.12 o 
   0   3   1     4360.24     4667.92    200.87 o 
   1   3   1      123.75      101.48     14.27 o 
   2   3   1     3643.48     3596.21     60.50 o 
   3   3   1     3798.75     3751.05     62.39 o 
   4   3   1     3733.34     3894.63     62.17 o 
   5   3   1      164.50      146.42     13.15 o 
   6   3   1      986.84     1111.82     28.67 o 
   7   3   1       21.58       41.64     10.29 o 
   8   3   1      285.95      302.17     26.82 o 
   9   3   1      163.97      142.16     18.84 o 
  10   3   1       94.54       86.60     17.39 o 
  11   3   1       18.18       14.60     12.84 o 
  12   3   1      139.98      170.27     73.17 o 
  13   3   1       69.16      114.21     57.06 o 
 -12   4   1       26.05       -5.04     51.15 o 
 -11   4   1        0.08      123.09     46.20 o 
 -10   4   1        9.79       12.66     46.43 o 
  -9   4   1      295.93      344.79     53.15 o 
  -8   4   1      279.96      281.98     34.47 o 
  -7   4   1        0.36       28.22     14.63 o 
  -6   4   1       29.32       27.81     14.77 o 
  -5   4   1       10.83       40.31     25.61 o 
  -4   4   1      398.74      417.57     20.50 o 
  -3   4   1       97.09       92.30     14.70 o 
  -2   4   1     1325.24     1332.38     38.10 o 
  -1   4   1     1057.12     1039.23     32.39 o 
   0   4   1     1831.03     1884.51     43.47 o 
   1   4   1     1163.30     1251.53     34.85 o 
   2   4   1      572.88      588.23     30.10 o 
   3   4   1     1856.06     1763.78     40.42 o 
   4   4   1      589.94      578.20     23.62 o 
   5   4   1        5.94        4.18     10.25 o 
   6   4   1      126.74      118.24     12.71 o 
   7   4   1        1.01       28.52      8.07 o 
   8   4   1       15.65       43.96     21.21 o 
   9   4   1       17.54        2.61     12.03 o 
  10   4   1       12.81       54.02     24.04 o 
  11   4   1       90.60       51.11     19.95 o 
  12   4   1       36.11       -1.20     57.94 o 
 -12   5   1      160.08      165.68     72.69 o 
 -11   5   1      102.90       69.72    126.36 o 
 -10   5   1      303.43      238.50     87.35 o 
  -9   5   1       14.46       42.63     28.04 o 
  -8   5   1       60.30      157.40     42.52 o 
  -7   5   1      105.68       50.64     18.38 o 
  -6   5   1       34.47       29.34     18.61 o 
  -5   5   1        4.45       54.93     11.41 o 
  -4   5   1       18.99       33.51      7.16 o 
  -3   5   1     1550.99     1630.39     42.32 o 
  -2   5   1      867.20      847.77     36.35 o 
  -1   5   1      903.62      908.39     50.88 o 
   0   5   1     2891.56     2778.70    108.13 o 
   1   5   1     5488.61     5422.28     95.62 o 
   2   5   1     6055.79     6383.63    122.97 o 
   3   5   1      378.34      399.49     32.08 o 
   4   5   1      153.68      127.03     15.94 o 
   5   5   1      232.35      228.59     18.51 o 
   6   5   1      529.16      570.40     57.40 o 
   7   5   1        1.69       12.82      8.56 o 
   8   5   1      252.39      217.85     41.34 o 
   9   5   1        5.43        6.45     38.57 o 
  10   5   1      121.60      130.77     41.99 o 
  11   5   1      288.92      347.83     72.33 o 
  12   5   1      140.43      138.35     54.75 o 
 -11   6   1       22.74       37.00     39.56 o 
 -10   6   1        0.63      115.85     37.14 o 
  -9   6   1       42.72       53.68     32.82 o 
  -8   6   1       26.69       33.85     15.72 o 
  -7   6   1      201.99      191.02     27.71 o 
  -6   6   1     1191.74     1292.95     47.81 o 
  -5   6   1      679.76      640.58     36.77 o 
  -4   6   1      156.19       87.45     14.36 o 
  -3   6   1      460.84      502.93     29.60 o 
  -2   6   1      169.89      186.83     19.50 o 
  -1   6   1      110.79       88.17     14.54 o 
   0   6   1       12.00       39.07     12.31 o 
   1   6   1      727.41      769.01     36.95 o 
   2   6   1        0.15       48.80     11.86 o 
   3   6   1        4.26       62.19     14.81 o 
   4   6   1      637.67      662.75     38.42 o 
   5   6   1       64.39       44.08     14.06 o 
   6   6   1       20.79       31.77     13.39 o 
   7   6   1       58.25       62.83     10.94 o 
   8   6   1       45.77       88.08     57.19 o 
   9   6   1       33.57       41.29     31.13 o 
  10   6   1        8.10        5.84     32.82 o 
  11   6   1       10.54      106.35     37.74 o 
 -10   7   1       48.00      136.23     43.86 o 
  -9   7   1      179.56       85.66     32.03 o 
  -8   7   1      311.48      501.40     92.44 o 
  -7   7   1       96.73      152.74     41.78 o 
  -6   7   1      526.28      486.75     41.40 o 
  -5   7   1      210.30      242.82     38.91 o 
  -4   7   1      754.12      793.76     49.49 o 
  -3   7   1       44.75       57.48     14.02 o 
  -2   7   1        2.69       17.14     20.95 o 
  -1   7   1      258.72      218.04     24.09 o 
   0   7   1      277.02      307.93     29.38 o 
   1   7   1      433.32      424.23     33.35 o 
   2   7   1      225.12      257.79     32.79 o 
   3   7   1      391.86      403.13     50.69 o 
   4   7   1      745.40      743.95     46.95 o 
   5   7   1        3.83       21.91     14.86 o 
   6   7   1      636.03      618.24     50.49 o 
   7   7   1      239.84      287.93     46.37 o 
   8   7   1      486.34      443.92     70.76 o 
   9   7   1       34.44      133.67     47.05 o 
  10   7   1       18.33      -41.89     53.23 o 
  -9   8   1       34.82      101.14     47.67 o 
  -8   8   1       99.31       74.02     36.36 o 
  -7   8   1       75.41       97.66     48.55 o 
  -6   8   1        5.03       60.52     36.80 o 
  -5   8   1      142.37       86.31     31.04 o 
  -4   8   1      396.91      440.87     58.64 o 
  -3   8   1      692.80      759.54     55.87 o 
  -2   8   1       53.75       66.14     37.34 o 
  -1   8   1      382.79      372.37     50.62 o 
   0   8   1       40.99       56.16     23.48 o 
   1   8   1        6.29       22.18     17.46 o 
   2   8   1       18.12       61.07     22.28 o 
   3   8   1      178.66      119.07     25.88 o 
   4   8   1      548.30      637.42     59.31 o 
   5   8   1      562.30      591.47     66.62 o 
   6   8   1       92.72       42.78     26.16 o 
   7   8   1       22.25       59.29     43.60 o 
   8   8   1       44.67      -22.66     55.84 o 
   9   8   1       64.26       61.94     40.92 o 
  -7   9   1        1.17      -42.60     81.12 o 
  -6   9   1        0.44       59.46     93.19 o 
  -5   9   1        1.11       14.21     23.53 o 
  -4   9   1      158.67      165.39     55.85 o 
  -3   9   1      263.93      266.16     79.14 o 
  -2   9   1      641.36      642.64     69.24 o 
  -1   9   1      337.52      370.51     55.43 o 
   0   9   1      208.58      133.28     60.97 o 
   1   9   1      337.30      279.63     47.66 o 
   2   9   1      278.78      201.91     32.38 o 
   3   9   1      209.10      228.26     46.25 o 
   4   9   1       83.34       54.67     26.38 o 
   5   9   1       46.02       34.22     22.74 o 
   6   9   1       12.18       58.13     46.79 o 
   7   9   1        1.40       77.84     35.14 o 
  -4  10   1        0.08       24.01     19.81 o 
  -3  10   1        3.90       12.13     35.00 o 
  -2  10   1        0.57       31.84     40.68 o 
  -1  10   1       33.09       77.13     34.13 o 
   0  10   1       70.44       48.61     28.71 o 
   1  10   1       79.53      104.62     26.81 o 
   2  10   1       11.01      -41.72     61.86 o 
   3  10   1       12.62       77.96     45.88 o 
   4  10   1       46.03      101.36     27.13 o 
 -13   0   2      335.82      303.15     80.80 o 
 -12   0   2       23.73       35.64     15.28 o 
 -11   0   2      290.15      256.94     30.55 o 
 -10   0   2      211.43      213.40     20.91 o 
  -9   0   2      772.37      850.97     62.42 o 
  -8   0   2      118.97      144.59     17.47 o 
  -7   0   2       13.64       10.96     10.24 o 
  -6   0   2       35.33       30.99     17.24 o 
  -5   0   2      658.83      710.79     27.97 o 
  -4   0   2      188.81      177.69     16.43 o 
  -3   0   2     2805.75     2739.02     52.58 o 
  -2   0   2      276.55      248.79     17.66 o 
   1   0   2     2614.71     2704.59     46.59 o 
   2   0   2    24969.33    25121.31    295.85 o 
   3   0   2    18893.95    19134.22    235.86 o 
   4   0   2     4305.45     4269.44     75.00 o 
   5   0   2      196.08      196.40     18.11 o 
   6   0   2      310.25      308.94     26.45 o 
   7   0   2       13.01        9.66     13.10 o 
   8   0   2       26.72       22.03     12.88 o 
   9   0   2      457.91      485.01     34.95 o 
  10   0   2       83.34       33.53     19.04 o 
  11   0   2        1.70       66.18     28.77 o 
  12   0   2      664.67      668.21     88.39 o 
  13   0   2        8.41        1.74     26.45 o 
 -13   1   2       10.23      -17.26     33.89 o 
 -12   1   2      221.40      176.90     22.61 o 
 -11   1   2      127.77       83.84     11.61 o 
 -10   1   2      230.70      282.06     25.57 o 
  -9   1   2       27.92       24.77      7.19 o 
  -8   1   2      971.02     1001.45     26.88 o 
  -7   1   2      174.63      189.96     11.58 o 
  -6   1   2      477.82      496.36     17.31 o 
  -5   1   2        9.93       17.00      4.28 o 
  -4   1   2      478.51      423.13     16.88 o 
  -3   1   2     3852.22     3712.00     81.06 o 
  -2   1   2     3141.77     2956.20     43.38 o 
  -1   1   2     9706.01     8997.55    140.97 o 
   0   1   2     2231.98     2030.12     48.90 o 
   1   1   2     5325.21     4849.92     96.77 o 
   2   1   2    16104.02    14315.80    687.93 o 
   3   1   2    29806.79    30049.64    725.39 o 
   4   1   2     1108.99     1049.10     26.10 o 
   5   1   2       86.70      106.67     13.57 o 
   6   1   2     1409.50     1450.61     32.49 o 
   7   1   2       69.02       56.44     12.31 o 
   8   1   2       63.62       63.18      8.95 o 
   9   1   2      148.34      143.30     11.98 o 
  10   1   2       47.92       32.68      7.70 o 
  11   1   2       53.02       34.96      9.94 o 
  12   1   2        1.86       37.86     12.19 o 
  13   1   2       51.37       48.20     17.52 o 
 -13   2   2        0.47       37.72     38.20 o 
 -12   2   2      110.41      158.89     65.54 o 
 -11   2   2      408.60      400.39     29.66 o 
 -10   2   2     1017.13     1004.84     99.99 o 
  -9   2   2     2150.44     2294.66    109.92 o 
  -8   2   2     1906.72     2042.10     92.92 o 
  -7   2   2     3528.81     3654.54    100.75 o 
  -6   2   2      876.91      942.70     76.01 o 
  -5   2   2      366.28      450.66     30.84 o 
  -4   2   2       19.41       37.86     20.84 o 
  -3   2   2       43.26       32.42     12.05 o 
  -2   2   2     3191.70     3094.28     49.86 o 
  -1   2   2      727.56      806.45     27.50 o 
   0   2   2     2134.68     2321.35     39.48 o 
   1   2   2     2203.12     2383.58     62.84 o 
   2   2   2     3246.39     3056.10     51.38 o 
   3   2   2     1430.59     1283.16     27.31 o 
   4   2   2     5334.12     5343.31     99.30 o 
   5   2   2     4221.43     4473.47    148.65 o 
   6   2   2     4867.31     5226.91    122.35 o 
   7   2   2      540.89      545.20     23.84 o 
   8   2   2      165.50      143.42     14.78 o 
   9   2   2      179.08      162.26     21.27 o 
  10   2   2       37.67       35.48      8.76 o 
  11   2   2      100.03       63.94     10.73 o 
  12   2   2       68.22       58.94     19.49 o 
  13   2   2       45.49       74.99     36.96 o 
 -13   3   2        0.93        5.10     26.21 o 
 -12   3   2       28.69       40.68     29.41 o 
 -11   3   2       62.62      140.74     65.22 o 
 -10   3   2        1.70      -19.07     19.07 o 
  -9   3   2       51.73       60.70     32.09 o 
  -8   3   2        4.84       19.33     18.52 o 
  -7   3   2       30.27       46.67     17.89 o 
  -6   3   2      406.36      478.52     59.46 o 
  -5   3   2        0.13       11.55     12.11 o 
  -4   3   2      564.36      609.85     21.24 o 
  -3   3   2     4393.41     4511.67     70.74 o 
  -2   3   2      588.45      551.92     20.46 o 
  -1   3   2     1359.34     1345.91     41.22 o 
   0   3   2      447.56      467.53     35.25 o 
   1   3   2      359.21      412.75     23.50 o 
   2   3   2      187.36      173.88     12.91 o 
   3   3   2     1821.89     1777.92     39.09 o 
   4   3   2     4313.00     4580.38     73.98 o 
   5   3   2      227.22      215.11     18.45 o 
   6   3   2      271.52      272.94     19.62 o 
   7   3   2       18.63       19.90      6.64 o 
   8   3   2        3.37       16.28      9.57 o 
   9   3   2       60.61       35.97     13.77 o 
  10   3   2      147.68       96.03     38.89 o 
  11   3   2       47.83       43.55     14.53 o 
  12   3   2       12.40       18.86     28.21 o 
  13   3   2        7.75       65.53     34.65 o 
 -12   4   2       27.91       -4.96     47.47 o 
 -11   4   2       83.39      162.21     46.25 o 
 -10   4   2      149.75      195.41     72.65 o 
  -9   4   2      101.86       55.14     21.29 o 
  -8   4   2       94.76       84.36     23.29 o 
  -7   4   2      369.30      298.37     42.85 o 
  -6   4   2      269.21      332.01     22.08 o 
  -5   4   2       13.06       17.95     11.08 o 
  -4   4   2       13.31       19.12      5.07 o 
  -3   4   2      946.99      934.88     28.00 o 
  -2   4   2      475.72      453.63     21.97 o 
  -1   4   2     2092.74     2074.82     46.12 o 
   0   4   2     7014.45     7056.62    108.09 o 
   1   4   2     9482.92     9574.50    138.43 o 
   2   4   2     5902.35     5941.87     88.06 o 
   3   4   2     2044.60     1961.54     44.45 o 
   4   4   2      639.10      627.74     25.28 o 
   5   4   2      795.99      816.46     29.91 o 
   6   4   2       17.46       20.29     15.50 o 
   7   4   2       24.73       39.14     10.54 o 
   8   4   2        5.46       30.13     12.68 o 
   9   4   2       74.21       55.89     21.17 o 
  10   4   2       15.45       25.55     15.68 o 
  11   4   2       12.26       25.22     40.23 o 
  12   4   2       79.08      115.11     62.30 o 
 -12   5   2       99.04      167.44     61.38 o 
 -11   5   2       53.49       26.22     40.28 o 
 -10   5   2       34.00       92.33     68.17 o 
  -9   5   2        4.68       55.51     36.60 o 
  -8   5   2      104.75       54.54     52.31 o 
  -7   5   2        8.80       27.64     30.09 o 
  -6   5   2     1005.12      971.56     45.98 o 
  -5   5   2      695.10      710.21     32.11 o 
  -4   5   2      285.82      284.02     23.36 o 
  -3   5   2     1385.03     1422.36     38.63 o 
  -2   5   2       52.61       64.66      9.84 o 
  -1   5   2        0.33       45.47     12.16 o 
   0   5   2     3984.13     4222.56     82.88 o 
   1   5   2      422.93      406.37     25.24 o 
   2   5   2      511.65      540.47     33.07 o 
   3   5   2      108.29      105.58     16.01 o 
   4   5   2       77.80       60.21     10.30 o 
   5   5   2      141.22      141.66     19.78 o 
   6   5   2      310.12      315.38     54.68 o 
   7   5   2       14.90       28.08      9.61 o 
   8   5   2        2.11       42.77     20.77 o 
   9   5   2      104.08       66.78     39.68 o 
  10   5   2       34.18       73.29     20.01 o 
  11   5   2       15.68       25.83     78.32 o 
  12   5   2       25.66      -24.94     56.58 o 
 -11   6   2      111.22      172.19     40.10 o 
 -10   6   2      143.80       68.97     45.32 o 
  -9   6   2      686.72      678.36    118.49 o 
  -8   6   2      594.08      653.30    105.94 o 
  -7   6   2      876.67      869.27     64.29 o 
  -6   6   2        1.95       23.39     14.88 o 
  -5   6   2      113.71      148.11     18.70 o 
  -4   6   2      200.20      208.24     20.95 o 
  -3   6   2      582.08      544.89     32.56 o 
  -2   6   2       77.28       70.04     12.60 o 
  -1   6   2       16.19       47.42     12.74 o 
   0   6   2       13.36       39.48     17.30 o 
   1   6   2       45.96       67.95     11.39 o 
   2   6   2      712.87      697.76     36.02 o 
   3   6   2      876.07      809.89     39.61 o 
   4   6   2     1631.83     1669.17     60.68 o 
   5   6   2      765.67      816.77     47.04 o 
   6   6   2      900.46      945.08     47.38 o 
   7   6   2      248.07      295.74     46.79 o 
   8   6   2       76.96       64.93     13.74 o 
   9   6   2      106.34       88.55     59.02 o 
  10   6   2       93.73      115.80     40.61 o 
  11   6   2       74.08       29.56     38.19 o 
 -10   7   2       39.43       70.17     43.64 o 
  -9   7   2       66.06       33.24     93.19 o 
  -8   7   2        1.21       15.35     79.60 o 
  -7   7   2      109.95      107.06     26.45 o 
  -6   7   2       23.55       25.77     26.57 o 
  -5   7   2        4.25       22.24     13.34 o 
  -4   7   2      334.54      376.79     40.60 o 
  -3   7   2       33.77       21.42     17.47 o 
  -2   7   2      303.52      325.84     25.43 o 
  -1   7   2      348.80      365.63     30.90 o 
   0   7   2      933.95     1003.10     53.71 o 
   1   7   2       86.92       68.75     67.04 o 
   2   7   2        1.11       46.19     13.34 o 
   3   7   2      649.53      659.40     48.20 o 
   4   7   2        0.32       -9.21     29.47 o 
   5   7   2      452.64      433.28     43.21 o 
   6   7   2      177.34      108.81     24.21 o 
   7   7   2      516.23      416.13     80.51 o 
   8   7   2       17.51        3.39     86.16 o 
   9   7   2        7.50       55.66     33.00 o 
  10   7   2       28.06       86.75    164.48 o 
  -8   8   2       29.31       18.99     27.38 o 
  -7   8   2       53.51       51.77     37.52 o 
  -6   8   2       93.27      100.44     38.08 o 
  -5   8   2       91.52       63.16     19.24 o 
  -4   8   2      233.61      172.65     35.66 o 
  -3   8   2        2.12       13.24     24.69 o 
  -2   8   2      243.27      318.80     44.61 o 
  -1   8   2      865.46      931.72     60.86 o 
   0   8   2      864.22      993.51     71.00 o 
   1   8   2      858.78      831.47     68.40 o 
   2   8   2       79.64      109.83     29.99 o 
   3   8   2      470.46      396.27     40.27 o 
   4   8   2      241.14      227.56     34.50 o 
   5   8   2      119.16      131.76     27.89 o 
   6   8   2       25.02       37.70     24.37 o 
   7   8   2        0.53       48.55     24.26 o 
   8   8   2       34.91       97.51    128.79 o 
  -7   9   2      192.58      133.34     51.84 o 
  -6   9   2      118.66      137.37     64.86 o 
  -5   9   2       34.38       64.64     24.77 o 
  -4   9   2        7.29      -24.27     24.27 o 
  -3   9   2       12.42       75.18     25.51 o 
  -2   9   2        5.24       53.64     19.76 o 
  -1   9   2      156.53      165.99     33.06 o 
   0   9   2       74.18       61.91     22.37 o 
   1   9   2       69.85       66.82     25.70 o 
   2   9   2       70.59       67.67     21.96 o 
   3   9   2        5.76       36.87     22.39 o 
   4   9   2        2.02       41.79     23.01 o 
   5   9   2        0.80       41.60     29.98 o 
   6   9   2       31.38       -4.11     24.02 o 
   7   9   2       68.48       97.41     46.76 o 
  -4  10   2       23.22       27.61     22.97 o 
  -3  10   2      101.71      107.62     32.31 o 
  -2  10   2      131.03       65.60     20.37 o 
  -1  10   2       26.47       68.97     22.93 o 
   0  10   2        1.57       56.97     22.48 o 
   1  10   2       18.54       58.24     35.90 o 
   2  10   2       34.22       46.02     28.87 o 
   3  10   2        5.59       29.40     32.64 o 
 -13   1   3       54.82       17.66     28.37 o 
 -12   1   3       93.80       58.13     29.99 o 
 -11   1   3      121.65       85.63     18.07 o 
 -10   1   3      604.21      659.95     37.17 o 
  -9   1   3      230.43      266.14     16.55 o 
  -8   1   3     1440.40     1528.70     36.10 o 
  -7   1   3      831.36      769.33     21.10 o 
  -6   1   3     5788.03     6215.03     98.76 o 
  -5   1   3     1069.33     1023.00     29.24 o 
  -4   1   3       28.35       19.96      6.12 o 
  -3   1   3       39.37       33.06      7.48 o 
  -2   1   3      436.84      449.83     23.19 o 
  -1   1   3     5489.75     5385.10     58.83 o 
   0   1   3       55.55       60.41      8.89 o 
   1   1   3        8.98       51.03     10.59 o 
   2   1   3     7678.46     7347.92    298.12 o 
   3   1   3    16636.94    15491.48    529.47 o 
   4   1   3     4324.18     4282.46     93.76 o 
   5   1   3      919.43      844.02     28.23 o 
   6   1   3      552.02      543.99     23.67 o 
   7   1   3     1199.15     1180.51     38.59 o 
   8   1   3       57.74       43.16      8.90 o 
   9   1   3      395.98      397.56     25.16 o 
  10   1   3       12.40       20.79     10.61 o 
  11   1   3      154.24      113.16     17.99 o 
  12   1   3        0.49       32.72     17.52 o 
  13   1   3       24.73       19.09     20.09 o 
 -12   2   3       19.07       40.84     25.26 o 
 -11   2   3       49.69       86.01     32.08 o 
 -10   2   3      112.66       79.79     15.99 o 
  -9   2   3       30.76       33.35     11.67 o 
  -8   2   3       61.17       67.06     15.62 o 
  -7   2   3       25.34       14.41     19.73 o 
  -6   2   3       86.31      119.25     20.20 o 
  -5   2   3      254.40      290.88     26.46 o 
  -4   2   3      691.26      706.91     27.76 o 
  -3   2   3     1242.32     1298.02     30.82 o 
  -2   2   3      282.39      292.21     16.08 o 
  -1   2   3      209.54      167.45     14.34 o 
   0   2   3     2793.13     2731.85     51.98 o 
   1   2   3      541.81      471.10     25.94 o 
   2   2   3        3.79        2.69      9.72 o 
   3   2   3      946.14      938.01     26.73 o 
   4   2   3      622.59      524.36     67.49 o 
   5   2   3     2614.80     3050.94    162.75 o 
   6   2   3       70.43       63.98     12.01 o 
   7   2   3       43.05       37.63      7.77 o 
   8   2   3      431.12      426.15     25.21 o 
   9   2   3      160.40      127.98     13.82 o 
  10   2   3       17.19       27.92      9.64 o 
  11   2   3        7.16       31.99     10.25 o 
  12   2   3        1.37       36.30     22.32 o 
  13   2   3        6.40       12.68     54.91 o 
 -13   3   3        3.85       44.93     28.49 o 
 -12   3   3        4.86       20.09     17.95 o 
 -11   3   3       85.47      162.00     46.99 o 
 -10   3   3      286.07      291.08     42.99 o 
  -9   3   3     1191.88     1359.95     71.26 o 
  -8   3   3      865.04      888.84     61.24 o 
  -7   3   3     3675.10     4204.82    159.94 o 
  -6   3   3     1425.02     1507.86     61.18 o 
  -5   3   3      765.46      686.07     25.67 o 
  -4   3   3       54.35       44.72     11.52 o 
  -3   3   3      524.06      513.19     19.61 o 
  -2   3   3      668.82      704.53     24.15 o 
  -1   3   3      298.91      317.02     16.28 o 
   0   3   3      179.80      198.90     17.56 o 
   1   3   3     1379.67     1313.34     34.73 o 
   2   3   3      113.67       67.68     11.40 o 
   3   3   3     2966.32     2955.71     56.64 o 
   4   3   3     3650.05     3751.67    102.09 o 
   5   3   3     6877.93     7243.06    134.66 o 
   6   3   3     2255.68     2340.71     54.97 o 
   7   3   3      702.14      716.78     27.30 o 
   8   3   3       69.97       66.54      9.07 o 
   9   3   3       59.05       19.80      9.78 o 
  10   3   3       21.78       15.09     14.73 o 
  11   3   3       24.65       23.49     14.40 o 
  12   3   3       63.74       47.26     48.99 o 
  13   3   3       56.72       93.13     37.46 o 
 -12   4   3        0.30      -42.60     51.15 o 
 -11   4   3        3.96       22.86     28.93 o 
 -10   4   3        0.11      -52.27     52.27 o 
  -9   4   3        9.55       55.36     23.04 o 
  -8   4   3        0.84       28.67     35.37 o 
  -7   4   3      101.46      107.34     30.55 o 
  -6   4   3        1.65       49.68     22.51 o 
  -5   4   3      210.10      192.96     20.73 o 
  -4   4   3       24.58       45.22     18.38 o 
  -3   4   3       57.30       46.73      9.63 o 
  -2   4   3      469.46      468.15     22.29 o 
  -1   4   3       73.55       96.71     12.77 o 
   0   4   3       34.37       31.69     14.35 o 
   1   4   3      113.21      101.37     12.47 o 
   2   4   3     2285.75     2358.83     50.13 o 
   3   4   3        2.43       20.28     11.09 o 
   4   4   3      608.93      640.34     30.80 o 
   5   4   3      666.23      658.36     27.38 o 
   6   4   3       99.43       81.70     11.31 o 
   7   4   3       15.63       27.11     10.87 o 
   8   4   3        7.20       18.17     12.70 o 
   9   4   3       68.10       45.29     11.28 o 
  10   4   3       82.65       64.95     24.49 o 
  11   4   3       82.73       76.46     26.96 o 
  12   4   3       52.24      121.41     49.85 o 
 -12   5   3       19.83      -17.02     53.31 o 
 -11   5   3       54.57       66.97     45.32 o 
 -10   5   3      215.33      190.09     53.86 o 
  -9   5   3      330.65      350.34     62.69 o 
  -8   5   3      226.49      243.07     55.31 o 
  -7   5   3      260.62      264.86     50.02 o 
  -6   5   3       52.73       55.18     21.27 o 
  -5   5   3      305.83      327.35     19.96 o 
  -4   5   3      290.14      287.85     25.55 o 
  -3   5   3      592.37      642.57     27.85 o 
  -2   5   3      529.92      563.36     37.59 o 
  -1   5   3      858.51      842.95     52.56 o 
   0   5   3     1827.26     1907.33     55.90 o 
   1   5   3      697.25      713.37     31.66 o 
   2   5   3     1541.60     1535.97     45.38 o 
   3   5   3     1313.84     1245.95     41.99 o 
   4   5   3     1033.05     1012.13     37.52 o 
   5   5   3      621.03      668.23     35.36 o 
   6   5   3       51.05       69.13     13.71 o 
   7   5   3      268.94      257.79     33.00 o 
   8   5   3       30.85       31.80     16.98 o 
   9   5   3      211.88      217.61     31.56 o 
  10   5   3        1.26       73.71     40.48 o 
  11   5   3        8.32      162.62     44.67 o 
  12   5   3       27.05       77.44     44.20 o 
 -11   6   3       39.23      -28.69     65.30 o 
 -10   6   3      123.82      131.01     45.83 o 
  -9   6   3       35.00      -23.37     94.43 o 
  -8   6   3        8.33      104.53     33.28 o 
  -7   6   3       17.97       26.11     14.48 o 
  -6   6   3     1304.04     1342.32     53.89 o 
  -5   6   3      108.34       75.11     16.96 o 
  -4   6   3      578.30      551.03     35.27 o 
  -3   6   3      167.13      141.33     21.25 o 
  -2   6   3      644.22      607.72     36.77 o 
  -1   6   3      195.70      243.65     28.46 o 
   0   6   3      609.83      632.25     32.73 o 
   1   6   3      977.74     1072.82     45.43 o 
   2   6   3      224.30      248.19     22.08 o 
   3   6   3      881.29      845.97     41.82 o 
   4   6   3        1.21       41.17     10.72 o 
   5   6   3      179.77      138.10     19.08 o 
   6   6   3      974.28     1005.71     49.53 o 
   7   6   3        8.61       21.72     13.46 o 
   8   6   3       50.23       33.23     23.91 o 
   9   6   3       27.32      113.01     36.31 o 
  10   6   3       79.41       64.75     39.46 o 
  11   6   3       12.37      -39.16     67.69 o 
 -10   7   3       66.05       92.55     56.03 o 
  -9   7   3      524.10      387.86    157.61 o 
  -8   7   3       43.01      110.60     61.25 o 
  -7   7   3      451.17      397.37     52.03 o 
  -6   7   3      257.97      219.72     41.73 o 
  -5   7   3     1361.84     1316.84     93.01 o 
  -4   7   3      504.61      411.09     44.01 o 
  -3   7   3       62.16       70.77     17.08 o 
  -2   7   3       65.67       55.89     12.27 o 
  -1   7   3       34.78       69.60     13.37 o 
   0   7   3        2.48       12.46     14.09 o 
   1   7   3      389.33      410.65     33.38 o 
   2   7   3      155.93      119.23     14.93 o 
   3   7   3     1689.99     1634.62     84.96 o 
   4   7   3      189.23      128.42     28.99 o 
   5   7   3      575.18      535.97     42.09 o 
   6   7   3      275.62      302.46     38.80 o 
   7   7   3      456.71      461.17     48.93 o 
   8   7   3      242.46      260.04     77.76 o 
   9   7   3       56.59       95.05     41.48 o 
  10   7   3       58.61       81.76     66.18 o 
  -8   8   3        3.51       21.02     16.60 o 
  -7   8   3        5.62       81.32     32.14 o 
  -6   8   3        0.14       -1.26     50.35 o 
  -5   8   3       16.89       54.80     23.82 o 
  -4   8   3      119.81       76.60     31.77 o 
  -3   8   3      104.91       79.75     18.31 o 
  -2   8   3      148.94      103.82     26.90 o 
  -1   8   3      481.39      411.09     56.01 o 
   0   8   3      222.74      209.34     36.73 o 
   1   8   3        4.27        8.11     18.88 o 
   2   8   3       33.32       56.32     41.79 o 
   3   8   3       15.83       28.78     15.25 o 
   4   8   3       93.65      135.95     28.69 o 
   5   8   3      111.03       84.02     28.38 o 
   6   8   3       95.87      120.76     29.65 o 
   7   8   3       10.83       18.96     45.62 o 
   8   8   3       35.15      123.50     56.19 o 
  -6   9   3        5.45      -25.52     39.53 o 
  -5   9   3       35.06       49.79     37.40 o 
  -4   9   3      106.88       88.08     44.12 o 
  -3   9   3      252.06      202.20     28.35 o 
  -2   9   3      339.09      349.54     51.71 o 
  -1   9   3      534.28      633.89     71.73 o 
   0   9   3      328.49      334.01     50.59 o 
   1   9   3      498.60      392.64     50.61 o 
   2   9   3       55.06      127.09     31.42 o 
   3   9   3       49.14       90.47     32.27 o 
   4   9   3        2.82       43.55     25.36 o 
   5   9   3       73.36      106.69     26.66 o 
   6   9   3       29.48       -8.85     32.22 o 
  -3  10   3      122.65      133.79     33.01 o 
  -2  10   3        2.77       33.17     19.29 o 
  -1  10   3       23.33       29.82     52.44 o 
   0  10   3       66.90       84.49     23.64 o 
   1  10   3      154.71      134.28     27.05 o 
   2  10   3      263.08      257.38     48.17 o 
   3  10   3       84.71       27.37     45.59 o 
 -12   0   4        0.48        8.28     13.80 o 
 -11   0   4       12.46       18.53     13.32 o 
 -10   0   4        1.15       37.45     14.87 o 
  -9   0   4       19.27       28.63      8.63 o 
  -8   0   4       76.70       67.41     13.98 o 
  -7   0   4      871.07      848.96     34.77 o 
  -6   0   4      965.03     1025.41     59.26 o 
  -5   0   4    10156.44    10667.99    221.76 o 
  -4   0   4       56.85       57.65     14.79 o 
  -3   0   4    35096.41    34852.07    332.51 o 
  -2   0   4    13161.27    12540.69    163.59 o 
  -1   0   4    17201.03    15515.99    199.04 o 
   0   0   4     7855.03     8953.31    149.11 o 
   1   0   4     7211.10     7016.52    110.61 o 
   2   0   4    13076.92    12673.05    245.04 o 
   4   0   4     1470.93     1389.40     48.23 o 
   5   0   4       62.10      -11.11     27.49 o 
   6   0   4      275.07      247.79     24.70 o 
   7   0   4      291.18      249.37     29.82 o 
   8   0   4       36.82       37.96     12.42 o 
   9   0   4      762.90      800.23     55.25 o 
  10   0   4        0.88        7.92     15.08 o 
  11   0   4      483.05      474.29     51.67 o 
  12   0   4        1.63       15.06     28.27 o 
  13   0   4       18.63       23.33     18.06 o 
 -13   1   4       17.05       -8.95     36.20 o 
 -12   1   4        1.46       13.51     22.81 o 
 -11   1   4       97.27       88.08     13.02 o 
 -10   1   4      299.99      315.90     19.33 o 
  -9   1   4        5.28       19.51      8.25 o 
  -8   1   4       35.59       37.88      7.01 o 
  -7   1   4       64.42       72.19     14.39 o 
  -6   1   4      618.77      661.78     23.50 o 
  -5   1   4     3447.43     3533.52    137.33 o 
  -4   1   4     3148.96     3003.46     53.02 o 
  -3   1   4        0.16        6.24      6.21 o 
  -2   1   4       39.99       22.87      8.94 o 
  -1   1   4       95.08      113.91     14.07 o 
   0   1   4        0.92       50.82     10.31 o 
   1   1   4     6195.58     5944.14    142.03 o 
   2   1   4     3089.59     2927.55     82.24 o 
   3   1   4       57.77       45.79      8.60 o 
   4   1   4        0.38       17.36     11.80 o 
   5   1   4     1936.14     1929.16     66.73 o 
   6   1   4      593.12      554.61     23.58 o 
   7   1   4      151.74      148.72     16.88 o 
   8   1   4      276.71      285.66     21.46 o 
   9   1   4      468.16      505.22     28.66 o 
  10   1   4        0.82       -6.85     11.64 o 
  11   1   4      144.75      119.03     23.28 o 
  12   1   4        0.17       31.28     23.45 o 
  13   1   4        2.44       40.50     28.70 o 
 -13   2   4        0.93       87.91     49.15 o 
 -12   2   4        0.62      -28.21     28.21 o 
 -11   2   4       77.48       63.58     30.46 o 
 -10   2   4      284.17      200.01     34.90 o 
  -9   2   4     1907.48     2257.65     93.42 o 
  -8   2   4     2433.26     2781.30    100.86 o 
  -7   2   4     5765.25     6501.61    149.29 o 
  -6   2   4     1119.66     1152.67     31.33 o 
  -5   2   4      309.21      257.99     25.60 o 
  -4   2   4      748.03      724.76     26.00 o 
  -3   2   4     4501.48     4437.53     86.87 o 
  -2   2   4        3.24        0.05      9.46 o 
  -1   2   4     2039.14     2043.41     50.99 o 
   0   2   4     5689.04     5704.72    122.09 o 
   1   2   4       55.67       43.99      9.88 o 
   2   2   4      297.58      290.03     19.70 o 
   3   2   4     2515.16     2346.17     48.70 o 
   4   2   4      163.72      126.72     14.29 o 
   5   2   4     8013.75     8180.96    174.98 o 
   6   2   4     8139.20     8324.29    284.65 o 
   7   2   4     4287.01     4376.97    159.82 o 
   8   2   4      708.71      757.46     37.58 o 
   9   2   4      137.38      123.08     20.82 o 
  10   2   4        3.81       28.69      9.01 o 
  11   2   4        7.95       27.22     11.79 o 
  12   2   4        0.95       20.78     14.29 o 
  13   2   4        0.98       15.77     20.59 o 
 -13   3   4        0.35       29.57     33.65 o 
 -12   3   4       57.91      -43.64     43.64 o 
 -11   3   4      161.74      135.63     65.30 o 
 -10   3   4        0.49       65.46     31.17 o 
  -9   3   4       58.36       75.68     24.09 o 
  -8   3   4      296.46      237.27     39.53 o 
  -7   3   4      164.36      124.00     25.04 o 
  -6   3   4       93.71       89.61     20.66 o 
  -5   3   4      306.33      305.78     23.68 o 
  -4   3   4      556.66      588.32     21.06 o 
  -3   3   4       23.89       32.97     10.48 o 
  -2   3   4      375.08      371.38     18.45 o 
  -1   3   4      113.44      146.67     13.22 o 
   0   3   4       98.36       85.46     11.36 o 
   1   3   4       26.47       30.56      6.75 o 
   2   3   4      203.30      212.15     16.74 o 
   3   3   4      973.96     1063.07     32.82 o 
   4   3   4      126.49      136.34     13.69 o 
   5   3   4        0.09       13.96     10.47 o 
   6   3   4      452.64      453.52     23.41 o 
   7   3   4       81.04       80.70     12.79 o 
   8   3   4        4.11        8.68     11.98 o 
   9   3   4      203.84      198.12     29.84 o 
  10   3   4       10.58       29.08      9.54 o 
  11   3   4        0.01       23.23     14.20 o 
  12   3   4        6.52       26.51     28.47 o 
  13   3   4       25.30       68.14     36.55 o 
 -12   4   4        2.10       68.57     33.81 o 
 -11   4   4       31.00       36.61     24.79 o 
 -10   4   4        1.23       56.11     30.69 o 
  -9   4   4        9.34       35.18     30.94 o 
  -8   4   4       93.68      104.01     28.42 o 
  -7   4   4     1151.62     1104.95     77.39 o 
  -6   4   4     1409.17     1482.34     58.87 o 
  -5   4   4     1250.72     1260.05     31.67 o 
  -4   4   4      866.01      810.78     25.14 o 
  -3   4   4     2185.48     2210.08     48.29 o 
  -2   4   4       15.08       12.06      7.00 o 
  -1   4   4     2840.37     2952.88     56.53 o 
   0   4   4     2022.50     2072.42     46.35 o 
   1   4   4     2628.42     2766.23     56.22 o 
   2   4   4      514.03      441.17     25.16 o 
   3   4   4      823.77      852.23     31.43 o 
   4   4   4      927.69      903.13     32.73 o 
   5   4   4      809.74      838.94     31.79 o 
   6   4   4      112.46      106.01     14.53 o 
   7   4   4      233.19      240.08     25.68 o 
   8   4   4      121.43      135.02     17.11 o 
   9   4   4      227.87      153.85     29.62 o 
  10   4   4       15.27       16.15     16.37 o 
  11   4   4       40.88      135.65     55.64 o 
  12   4   4       31.71       41.08     28.91 o 
 -12   5   4       83.91       55.55     35.41 o 
 -11   5   4       61.37      129.27     47.85 o 
 -10   5   4      113.01      128.28     59.06 o 
  -9   5   4       12.60       73.82     47.49 o 
  -8   5   4      111.66      219.95     41.10 o 
  -7   5   4       46.61       85.02     35.47 o 
  -6   5   4      802.67      777.74     35.14 o 
  -5   5   4      409.26      368.70     23.30 o 
  -4   5   4      219.10      213.02     17.18 o 
  -3   5   4      416.27      455.78     25.77 o 
  -2   5   4      762.60      785.48     37.78 o 
  -1   5   4      156.85      122.72     16.68 o 
   0   5   4        7.56        3.86     16.96 o 
   1   5   4      237.81      194.22     15.93 o 
   2   5   4     2006.87     1991.97     51.85 o 
   3   5   4     1675.70     1734.97     51.84 o 
   4   5   4     1248.30     1302.16     42.95 o 
   5   5   4      249.71      212.78     20.47 o 
   6   5   4      101.46      118.12     14.49 o 
   7   5   4      180.29      129.54     24.98 o 
   8   5   4      140.73      127.41     41.10 o 
   9   5   4      278.34      287.40     43.39 o 
  10   5   4        2.81      148.68     42.54 o 
  11   5   4       10.00      -11.32     28.55 o 
 -11   6   4      209.92      294.03     81.92 o 
 -10   6   4       80.08       92.79     42.68 o 
  -9   6   4      558.17      712.58    109.00 o 
  -8   6   4       82.83      144.55     55.64 o 
  -7   6   4     1263.53     1383.05    152.57 o 
  -6   6   4      563.96      593.56     44.83 o 
  -5   6   4      955.31      905.13     39.95 o 
  -4   6   4      214.16      235.19     19.35 o 
  -3   6   4       14.52       36.66     21.30 o 
  -2   6   4       56.27       77.31     12.87 o 
  -1   6   4        1.36       15.76     14.15 o 
   0   6   4       11.47       50.61     11.71 o 
   1   6   4       33.26       63.92     16.34 o 
   2   6   4      109.67       55.74     19.19 o 
   3   6   4     1583.31     1578.80     64.94 o 
   4   6   4      295.63      323.82     29.17 o 
   5   6   4     3053.67     3266.32    162.32 o 
   6   6   4      382.49      405.87     37.94 o 
   7   6   4      612.13      620.04     58.00 o 
   8   6   4      109.95      117.15     20.89 o 
   9   6   4      215.90      183.43     39.52 o 
  10   6   4      210.14      159.38     67.79 o 
  11   6   4        6.54       68.97     81.84 o 
 -10   7   4       12.86       60.42     49.55 o 
  -9   7   4      142.61      247.56     60.84 o 
  -8   7   4       64.44       22.47     57.14 o 
  -7   7   4      310.31      403.52    127.64 o 
  -6   7   4       17.33       48.58     34.73 o 
  -5   7   4       89.25       70.45     19.40 o 
  -4   7   4       28.74       42.71     14.84 o 
  -3   7   4      298.34      337.66     34.84 o 
  -2   7   4      118.70      103.24     18.96 o 
  -1   7   4       28.52       53.60     13.43 o 
   0   7   4      654.94      667.99     37.76 o 
   1   7   4        0.03       58.32     12.17 o 
   2   7   4      223.63      208.52     31.74 o 
   3   7   4      651.16      629.74     65.59 o 
   4   7   4        3.45       25.38     23.61 o 
   5   7   4        8.45       54.70     17.33 o 
   6   7   4        0.03        9.88     13.89 o 
   7   7   4       41.28       48.06     25.55 o 
   8   7   4       29.18        6.85     27.80 o 
   9   7   4       36.73      -23.86     85.68 o 
  -8   8   4        4.40       72.09     68.89 o 
  -7   8   4       44.06      105.86     44.59 o 
  -6   8   4       30.50       84.64     41.51 o 
  -5   8   4      324.15      201.55     39.44 o 
  -4   8   4      121.37      100.27     21.19 o 
  -3   8   4      323.65      338.75     40.99 o 
  -2   8   4      654.69      695.84     64.86 o 
  -1   8   4      478.99      457.58     42.44 o 
   0   8   4      100.04       77.64     28.16 o 
   1   8   4      217.07      250.34     42.13 o 
   2   8   4      243.46      290.72     45.49 o 
   3   8   4      477.63      460.56     50.01 o 
   4   8   4       87.58       87.04     64.46 o 
   5   8   4       44.89       43.57     21.10 o 
   6   8   4       48.35       80.31     29.80 o 
   7   8   4       26.47       76.45     29.21 o 
   8   8   4       17.71      -13.27     55.13 o 
  -6   9   4       19.34       55.97     26.37 o 
  -5   9   4      112.83       79.85     30.77 o 
  -4   9   4       76.01       58.26     25.39 o 
  -3   9   4      113.30      116.11     27.49 o 
  -2   9   4       19.28       79.06     30.21 o 
  -1   9   4       26.81       16.13     23.62 o 
   0   9   4        6.11       52.01     31.83 o 
   1   9   4      116.05       82.23     26.51 o 
   2   9   4      294.74      295.37     77.41 o 
   3   9   4      148.57      127.18     31.89 o 
   4   9   4       99.91       65.45     20.91 o 
   5   9   4       38.97       48.29     23.70 o 
   6   9   4        4.57       50.21     41.72 o 
  -3  10   4       62.48       41.26     32.97 o 
  -2  10   4        0.67       26.31     27.04 o 
  -1  10   4      122.34      152.29     56.96 o 
   0  10   4       36.52       61.95     27.03 o 
   1  10   4      233.27      151.18     34.42 o 
   2  10   4        4.54       43.64     34.72 o 
   3  10   4       37.50       17.72     38.08 o 
 -13   1   5       58.00       87.13     36.20 o 
 -12   1   5        0.58      -27.73     32.53 o 
 -11   1   5        0.58       21.34      9.37 o 
 -10   1   5       56.30       26.33      9.11 o 
  -9   1   5      103.28      106.47     11.02 o 
  -8   1   5      402.22      438.65     31.01 o 
  -7   1   5      617.53      631.35     22.17 o 
  -6   1   5     3415.49     3532.26     98.70 o 
  -5   1   5     2637.04     2484.84     41.81 o 
  -4   1   5     6351.01     6152.73     89.79 o 
  -3   1   5     1653.07     1470.06     31.79 o 
  -2   1   5      675.34      626.23     22.91 o 
  -1   1   5     1066.69      955.11     28.49 o 
   0   1   5     5473.18     5148.43     81.47 o 
   1   1   5      722.64      665.83     29.46 o 
   2   1   5      202.85      176.74     16.65 o 
   3   1   5     2486.95     2430.34     61.65 o 
   4   1   5     2307.45     2360.32     56.03 o 
   5   1   5     3865.97     3976.90     80.12 o 
   6   1   5     6410.88     7042.08    154.50 o 
   7   1   5      523.37      603.17     28.61 o 
   8   1   5      130.07       99.72     12.81 o 
   9   1   5      480.82      468.11     25.83 o 
  10   1   5      106.59       88.16     26.22 o 
  11   1   5      189.81      153.42     31.93 o 
  12   1   5        3.13       34.67     17.83 o 
  13   1   5        6.38       19.68     17.12 o 
 -13   2   5        4.92       12.87     20.30 o 
 -12   2   5       61.05       41.16     33.09 o 
 -11   2   5       32.33       71.37     52.83 o 
 -10   2   5      315.56      292.88    139.46 o 
  -9   2   5        3.71       29.83     31.21 o 
  -8   2   5      239.70      219.35     21.52 o 
  -7   2   5        1.12       16.98      8.43 o 
  -6   2   5        0.13       16.77     13.98 o 
  -5   2   5       79.80       83.57     13.40 o 
  -4   2   5      867.38      833.31     29.61 o 
  -3   2   5        0.07        4.11     12.88 o 
  -2   2   5      419.66      379.78     18.74 o 
  -1   2   5       10.27        7.91      7.17 o 
   0   2   5       16.60       28.65      9.86 o 
   1   2   5        9.88        5.90     12.94 o 
   2   2   5     1175.09     1184.39     33.82 o 
   3   2   5      694.91      755.05     33.23 o 
   4   2   5     1627.21     1609.63     77.10 o 
   5   2   5      336.47      319.33     23.85 o 
   6   2   5       40.05       51.49      9.45 o 
   7   2   5      115.95      113.74     14.62 o 
   8   2   5       97.75       79.76     13.66 o 
   9   2   5       34.21       34.78     11.06 o 
  10   2   5      107.85       76.05     14.64 o 
  11   2   5        6.63       22.26     24.62 o 
  12   2   5        5.88       25.82     14.15 o 
  13   2   5       22.94       11.19     21.14 o 
 -13   3   5       22.99       61.38     46.28 o 
 -12   3   5        8.72       47.07     44.12 o 
 -11   3   5        2.34       82.08     53.63 o 
 -10   3   5       14.21       34.63     26.94 o 
  -9   3   5      209.88      188.81     38.90 o 
  -8   3   5      633.19      804.38     67.52 o 
  -7   3   5     1601.70     1720.06     92.75 o 
  -6   3   5     1460.46     1427.30     50.07 o 
  -5   3   5     3255.14     3309.46     65.06 o 
  -4   3   5     4145.39     4471.25     81.04 o 
  -3   3   5     1260.37     1305.85     31.62 o 
  -2   3   5      338.91      425.50     20.92 o 
  -1   3   5      120.53      107.73     12.57 o 
   0   3   5       50.55       43.68     13.40 o 
   1   3   5       61.10       69.01     15.96 o 
   2   3   5       46.34       42.10      8.00 o 
   3   3   5     3949.61     4190.49     98.79 o 
   4   3   5     1203.06     1074.01     37.12 o 
   5   3   5      768.72      766.78     31.44 o 
   6   3   5      161.94      126.78     16.57 o 
   7   3   5     1215.16     1233.56     49.29 o 
   8   3   5     1953.41     2045.45     59.84 o 
   9   3   5      837.66      810.03     40.06 o 
  10   3   5       33.40       50.07     17.59 o 
  11   3   5       32.92       35.02     16.68 o 
  12   3   5        2.67       27.93     29.50 o 
 -12   4   5        7.00      -42.84     42.84 o 
 -11   4   5        9.68      -18.14     52.91 o 
 -10   4   5       26.26       12.94     37.04 o 
  -9   4   5        0.04       35.96     46.31 o 
  -8   4   5       11.66       88.14     24.89 o 
  -7   4   5       69.59       65.18     19.56 o 
  -6   4   5       99.08       56.46     19.56 o 
  -5   4   5      781.88      811.62     40.37 o 
  -4   4   5       16.99       46.20      8.48 o 
  -3   4   5       59.97       62.71      8.57 o 
  -2   4   5     1241.50     1190.51     36.42 o 
  -1   4   5       65.63       62.77     12.17 o 
   0   4   5      196.50      211.53     19.62 o 
   1   4   5       68.71       67.50      9.16 o 
   2   4   5       14.11       38.70      8.83 o 
   3   4   5      131.06      119.45     13.93 o 
   4   4   5      320.81      295.04     23.40 o 
   5   4   5       13.04       45.36     13.80 o 
   6   4   5        0.94       14.11      9.98 o 
   7   4   5        0.05       23.54     15.71 o 
   8   4   5       23.79       40.34     17.97 o 
   9   4   5        0.94        0.28     11.11 o 
  10   4   5        8.74       10.50     20.11 o 
  11   4   5        4.38       35.06     37.39 o 
  12   4   5       19.32        6.04     56.55 o 
 -11   5   5       19.43       39.64     35.25 o 
 -10   5   5        9.74       28.67     20.19 o 
  -9   5   5        7.68       51.23     49.31 o 
  -8   5   5      184.39      110.41     53.03 o 
  -7   5   5       94.92      141.22     42.50 o 
  -6   5   5      352.24      348.24     39.75 o 
  -5   5   5      408.27      414.95     29.83 o 
  -4   5   5     2658.41     2766.95     95.82 o 
  -3   5   5     2477.10     2491.66     56.79 o 
  -2   5   5      761.60      785.18     34.45 o 
  -1   5   5      904.88      964.59     39.68 o 
   0   5   5      390.72      405.31     24.94 o 
   1   5   5      673.58      711.35     32.06 o 
   2   5   5       38.47       64.10     16.82 o 
   3   5   5       59.32       65.72     10.93 o 
   4   5   5      426.72      414.48     29.18 o 
   5   5   5      303.16      221.67     33.92 o 
   6   5   5      449.98      500.39     33.13 o 
   7   5   5      143.15      115.04     20.74 o 
   8   5   5      374.02      384.87     46.00 o 
   9   5   5      131.09      130.38     21.50 o 
  10   5   5       55.07      124.69     85.44 o 
  11   5   5       10.88      -19.60     49.16 o 
 -11   6   5        0.83      -13.67     57.70 o 
 -10   6   5      197.11      204.04     79.28 o 
  -9   6   5        3.50       84.93     38.79 o 
  -8   6   5      200.81      114.25     57.58 o 
  -7   6   5        6.99       17.06     48.87 o 
  -6   6   5       32.92       39.61     17.65 o 
  -5   6   5       13.59        9.59     12.00 o 
  -4   6   5      245.71      293.83     25.96 o 
  -3   6   5     1673.12     1663.45     71.87 o 
  -2   6   5      606.14      623.08     37.01 o 
  -1   6   5       81.31       93.44     16.86 o 
   0   6   5       19.07       28.92     12.89 o 
   1   6   5        2.04        0.30     14.06 o 
   2   6   5     1364.69     1304.63     57.44 o 
   3   6   5      824.35      840.53     48.33 o 
   4   6   5      412.25      415.21     34.09 o 
   5   6   5       54.71       71.29     24.84 o 
   6   6   5      176.28      155.62     31.78 o 
   7   6   5       51.34       57.94     20.93 o 
   8   6   5      123.08      106.25     21.78 o 
   9   6   5       58.39       30.77     24.67 o 
  10   6   5      123.22       98.72     53.67 o 
  -9   7   5      292.96      191.57     77.28 o 
  -8   7   5      129.96      214.53     68.75 o 
  -7   7   5      540.49      493.74     88.22 o 
  -6   7   5      332.26      371.38     69.49 o 
  -5   7   5      598.75      604.88     51.35 o 
  -4   7   5       48.70       38.22     15.20 o 
  -3   7   5       10.33       34.56     26.75 o 
  -2   7   5      445.84      440.37     45.79 o 
  -1   7   5       47.23       47.86     13.93 o 
   0   7   5       10.93       31.62     16.71 o 
   1   7   5       21.82       64.31     17.49 o 
   2   7   5       36.09       72.25     18.73 o 
   3   7   5     1031.90     1068.43     53.05 o 
   4   7   5      131.08      100.28     21.81 o 
   5   7   5      573.66      547.06     47.23 o 
   6   7   5      296.56      240.93     35.88 o 
   7   7   5      517.44      382.54     71.92 o 
   8   7   5      234.55      205.67     33.00 o 
   9   7   5       32.54       55.69     35.91 o 
  -8   8   5       94.28      130.43     86.24 o 
  -7   8   5      214.91      194.44    131.95 o 
  -6   8   5       84.49      116.41     43.67 o 
  -5   8   5        9.28       41.15     27.15 o 
  -4   8   5       28.07       80.72     23.17 o 
  -3   8   5        9.87       24.15     25.04 o 
  -2   8   5       53.62       43.72     20.45 o 
  -1   8   5      105.94      115.84     32.49 o 
   0   8   5      319.14      273.11     34.14 o 
   1   8   5       72.27       76.61     19.03 o 
   2   8   5       76.52       44.12     22.88 o 
   3   8   5        6.05       39.35     34.53 o 
   4   8   5        0.20       -3.41     53.10 o 
   5   8   5      158.32      103.02     25.07 o 
   6   8   5        6.16       38.20     56.07 o 
   7   8   5        4.48       -6.76     36.01 o 
   8   8   5        0.87      162.70     47.00 o 
  -6   9   5        8.93       39.16     45.56 o 
  -5   9   5       64.13       99.56     50.10 o 
  -4   9   5       85.64       69.83     24.24 o 
  -3   9   5      207.10      245.72     44.64 o 
  -2   9   5      351.71      318.76     49.97 o 
  -1   9   5      232.49      282.31     49.19 o 
   0   9   5      469.50      465.73     53.04 o 
   1   9   5      272.25      250.92     39.01 o 
   2   9   5      162.56      128.38     28.22 o 
   3   9   5       12.03        7.72     27.82 o 
   4   9   5        7.39       57.21     34.27 o 
   5   9   5        3.28       96.19     28.96 o 
   6   9   5        1.53       42.58     25.22 o 
  -2  10   5       36.79       17.56     36.44 o 
  -1  10   5        6.81       58.07     25.58 o 
   0  10   5        0.54      -15.98     34.66 o 
   1  10   5       17.93       31.43     31.57 o 
   2  10   5       93.66       38.81     27.29 o 
 -12   0   6       25.45       25.18     23.18 o 
 -11   0   6       13.02       14.52     15.85 o 
 -10   0   6       23.75       22.22     10.53 o 
  -9   0   6        0.69       18.35      9.00 o 
  -8   0   6      207.54      254.09     29.31 o 
  -7   0   6        1.50       -1.65     11.98 o 
  -6   0   6     1352.51     1307.86     44.74 o 
  -5   0   6      542.92      493.81     30.06 o 
  -4   0   6     6457.62     6456.71    140.43 o 
  -3   0   6    13681.31    14188.32    263.84 o 
  -2   0   6    22940.72    21331.15    405.46 o 
  -1   0   6    14040.87    12872.63    181.73 o 
   0   0   6      160.69      168.75     27.42 o 
   1   0   6       27.74       22.17     20.88 o 
   2   0   6      346.66      398.77     32.20 o 
   3   0   6     1206.17     1263.25     49.86 o 
   4   0   6     1409.86     1385.44     58.44 o 
   5   0   6      284.17      338.50     31.23 o 
   6   0   6      117.99       93.12     18.46 o 
   7   0   6     1012.00     1041.27     48.03 o 
   8   0   6       64.95       51.56     13.81 o 
   9   0   6      960.70     1045.85     56.46 o 
  10   0   6       31.75       46.82     26.48 o 
  11   0   6      384.18      139.06     42.36 o 
  12   0   6       47.58       42.12     26.63 o 
  13   0   6       69.96       44.99     31.51 o 
 -12   1   6       34.78       71.13     63.78 o 
 -11   1   6       36.73       22.56     10.68 o 
 -10   1   6       71.29       43.57      8.47 o 
  -9   1   6       35.89       24.74     11.84 o 
  -8   1   6       20.51       24.93      7.97 o 
  -7   1   6       55.75       58.22     11.56 o 
  -6   1   6     1119.78     1178.04     28.66 o 
  -5   1   6      363.85      373.95     18.70 o 
  -4   1   6     2938.12     2883.24     49.22 o 
  -3   1   6      876.83      893.63     31.90 o 
  -2   1   6      740.26      684.23     25.57 o 
  -1   1   6      337.69      318.90     17.90 o 
   0   1   6       25.38       25.87     10.31 o 
   1   1   6       13.86       18.31     12.79 o 
   2   1   6     1983.66     1937.33     43.99 o 
   3   1   6       48.83       35.84      7.82 o 
   4   1   6     2230.42     2253.18     48.62 o 
   5   1   6      460.58      470.31     25.00 o 
   6   1   6        0.27       35.82     17.67 o 
   7   1   6       64.93       53.85     11.36 o 
   8   1   6      272.06      295.33     29.01 o 
   9   1   6       10.97       31.90     13.18 o 
  10   1   6      537.38      583.87     40.60 o 
  11   1   6       33.68       20.78     23.68 o 
  12   1   6        8.51       27.37     17.69 o 
  13   1   6        1.62       36.08     16.90 o 
 -13   2   6       81.22       83.60     36.36 o 
 -12   2   6       73.34       68.97     29.17 o 
 -11   2   6        6.47       30.45     34.05 o 
 -10   2   6       88.60       44.38     19.14 o 
  -9   2   6      121.63      146.91     26.47 o 
  -8   2   6      973.14     1038.05     51.51 o 
  -7   2   6     1357.87     1408.74     57.68 o 
  -6   2   6     1844.45     1922.23     67.32 o 
  -5   2   6     1538.74     1583.19     39.41 o 
  -4   2   6     3948.98     4010.95     61.91 o 
  -3   2   6      841.03      790.68     24.84 o 
  -2   2   6        3.63       21.93      8.83 o 
  -1   2   6      176.04      168.58     14.07 o 
   0   2   6       15.64       27.44      7.12 o 
   1   2   6        4.77        9.12      8.80 o 
   2   2   6      154.67      172.20     16.99 o 
   3   2   6      681.35      634.54     25.95 o 
   4   2   6      798.76      799.86     49.58 o 
   5   2   6     2234.17     2342.27     67.74 o 
   6   2   6     1694.89     1850.03     47.92 o 
   7   2   6     1122.08     1234.00     72.87 o 
   8   2   6     2282.93     2408.35     89.71 o 
   9   2   6      865.79      876.68     42.14 o 
  10   2   6      281.32      264.70     33.39 o 
  11   2   6        4.30       13.72     19.43 o 
  12   2   6        0.73       40.66     35.99 o 
  13   2   6        2.08      -29.38     29.38 o 
 -12   3   6       57.34       92.07     44.36 o 
 -11   3   6       33.15      -42.12     45.16 o 
 -10   3   6       26.88       63.14     19.02 o 
  -9   3   6      108.95       99.05     23.61 o 
  -8   3   6      145.97       89.35     19.17 o 
  -7   3   6     1012.80     1127.15     55.12 o 
  -6   3   6     2220.27     2363.69     58.73 o 
  -5   3   6      763.82      752.84     24.65 o 
  -4   3   6      430.79      398.54     21.24 o 
  -3   3   6      384.64      431.68     21.98 o 
  -2   3   6       42.47       58.50     10.74 o 
  -1   3   6      436.72      456.19     23.39 o 
   0   3   6      135.93      116.62     14.03 o 
   1   3   6      501.56      458.30     23.94 o 
   2   3   6      541.96      498.18     26.92 o 
   3   3   6     1199.49     1221.95     38.87 o 
   4   3   6        1.20       15.70     11.70 o 
   5   3   6        1.48       33.56     13.90 o 
   6   3   6       87.76       82.39     13.17 o 
   7   3   6       21.74       21.80      9.56 o 
   8   3   6      182.28      163.86     20.62 o 
   9   3   6      177.08      113.54     22.35 o 
  10   3   6        4.86       37.22     17.02 o 
  11   3   6        0.44       31.64     19.22 o 
  12   3   6        0.89       34.93     31.82 o 
 -12   4   6       73.15       94.95     54.35 o 
 -11   4   6       26.89      -11.91     47.31 o 
 -10   4   6        8.59       57.94     46.35 o 
  -9   4   6      252.04      168.39     59.02 o 
  -8   4   6       63.13        1.18     38.16 o 
  -7   4   6       48.57       24.49     12.74 o 
  -6   4   6     1066.67     1091.87     65.59 o 
  -5   4   6     1435.10     1502.28     53.52 o 
  -4   4   6     3707.49     3954.91     67.02 o 
  -3   4   6     2825.61     2900.78     58.38 o 
  -2   4   6     3878.40     3854.19     78.22 o 
  -1   4   6     3954.17     3934.70     82.34 o 
   0   4   6     1430.89     1381.71     41.03 o 
   1   4   6       23.44       39.25      8.22 o 
   2   4   6      666.16      683.71     31.10 o 
   3   4   6      314.00      309.27     21.75 o 
   4   4   6      216.63      227.85     23.37 o 
   5   4   6       89.69       73.19     12.17 o 
   6   4   6       37.40       48.41     11.66 o 
   7   4   6      214.04      198.61     24.86 o 
   8   4   6      193.58      165.32     25.20 o 
   9   4   6      166.62      166.44     23.12 o 
  10   4   6       73.60      106.16     21.84 o 
  11   4   6      358.03      223.84     87.34 o 
  12   4   6       80.72       44.50     29.79 o 
 -11   5   6        0.08      -11.27     49.07 o 
 -10   5   6       64.83       64.10     45.96 o 
  -9   5   6        1.42       51.63     33.33 o 
  -8   5   6       99.20       83.21     58.74 o 
  -7   5   6       13.53       60.00     31.34 o 
  -6   5   6      109.75       85.85     21.82 o 
  -5   5   6       17.14       30.27      7.54 o 
  -4   5   6      447.67      493.37     31.66 o 
  -3   5   6        0.11       31.16     15.49 o 
  -2   5   6      331.98      372.97     26.33 o 
  -1   5   6        2.43       36.26     15.11 o 
   0   5   6      479.94      511.04     30.58 o 
   1   5   6      143.38      145.21     16.62 o 
   2   5   6      885.72      937.27     42.36 o 
   3   5   6      120.10      129.01     16.28 o 
   4   5   6     1377.85     1357.40     55.52 o 
   5   5   6      270.99      265.44     25.10 o 
   6   5   6      223.28      276.74     29.68 o 
   7   5   6       11.64       32.61     32.76 o 
   8   5   6      295.17      263.90     34.93 o 
   9   5   6       98.15      100.26     17.15 o 
  10   5   6       77.09       60.97     37.96 o 
  11   5   6        0.15       72.60     37.74 o 
 -10   6   6      304.07      264.54     84.16 o 
  -9   6   6       91.95      149.61     66.18 o 
  -8   6   6      539.33      614.40    104.42 o 
  -7   6   6      224.97      265.84     66.27 o 
  -6   6   6      509.47      587.68     55.96 o 
  -5   6   6      213.63      207.34     29.17 o 
  -4   6   6      129.54      128.86     21.32 o 
  -3   6   6      197.64      255.73     28.98 o 
  -2   6   6      284.40      298.64     35.01 o 
  -1   6   6      253.43      197.74     22.30 o 
   0   6   6       86.31       88.40     16.51 o 
   1   6   6       89.21       64.69     13.95 o 
   2   6   6       22.42       21.20     24.93 o 
   3   6   6        2.01       34.31     18.66 o 
   4   6   6       58.26       50.39     18.31 o 
   5   6   6      538.93      586.60     40.93 o 
   6   6   6     1359.62     1509.32    114.84 o 
   7   6   6      681.92      753.42     59.26 o 
   8   6   6      289.75      248.55     61.13 o 
   9   6   6       70.17       55.80     24.40 o 
  10   6   6       59.94       44.98     51.47 o 
  -9   7   6       70.54      124.28     58.02 o 
  -8   7   6      127.69      177.33     44.84 o 
  -7   7   6      341.92      504.62     83.87 o 
  -6   7   6       56.57       52.87     75.13 o 
  -5   7   6      397.12      416.23     50.89 o 
  -4   7   6      102.26       87.95     21.97 o 
  -3   7   6       76.93       63.44     20.69 o 
  -2   7   6      158.45      166.50     24.41 o 
  -1   7   6      123.62      107.39     18.03 o 
   0   7   6     1260.08     1269.89     64.16 o 
   1   7   6       23.16        7.19     25.56 o 
   2   7   6      145.28       88.05     27.34 o 
   3   7   6       22.50       22.15     19.49 o 
   4   7   6       53.21       47.52     18.66 o 
   5   7   6       29.15       87.67     21.85 o 
   6   7   6        0.01       39.55     18.69 o 
   7   7   6       58.32       70.00     25.51 o 
   8   7   6       42.67       65.07     23.09 o 
   9   7   6        6.73      112.29     58.50 o 
  -8   8   6        2.36       -9.43     79.20 o 
  -7   8   6       70.88       69.84     38.25 o 
  -6   8   6      171.31      178.32     64.26 o 
  -5   8   6      400.91      548.79     81.61 o 
  -4   8   6      210.06      185.27     45.15 o 
  -3   8   6      348.08      354.99     53.06 o 
  -2   8   6      757.09      701.84     65.68 o 
  -1   8   6       99.13      101.80     47.85 o 
   0   8   6      307.16      331.82     40.78 o 
   1   8   6       99.16       98.11     23.11 o 
   2   8   6      450.74      562.30     69.72 o 
   3   8   6      149.99      113.18     23.22 o 
   4   8   6       35.70       73.14     29.16 o 
   5   8   6       30.06       15.42     37.49 o 
   6   8   6        0.64       36.04     30.83 o 
   7   8   6       16.30       53.10     27.28 o 
  -5   9   6        5.62       39.30     30.49 o 
  -4   9   6        0.22       57.87     46.83 o 
  -3   9   6       23.47       74.03     29.73 o 
  -2   9   6       83.25      122.31     37.66 o 
  -1   9   6      233.60      242.48     46.88 o 
   0   9   6       14.82       61.03     26.58 o 
   1   9   6       81.30       36.23     27.21 o 
   2   9   6       32.58       50.98     28.52 o 
   3   9   6        8.83       54.71     23.26 o 
   4   9   6       29.11       83.83     30.91 o 
   5   9   6       94.88      101.87     27.50 o 
   0  10   6       47.93       37.85     52.59 o 
 -12   1   7        3.53       -3.84     29.17 o 
 -11   1   7       75.74       40.14     13.37 o 
 -10   1   7       12.71       12.22      6.22 o 
  -9   1   7      107.73       92.30     17.07 o 
  -8   1   7       16.04       20.78      7.76 o 
  -7   1   7       46.67       44.01      8.62 o 
  -6   1   7      341.78      351.66     21.58 o 
  -5   1   7      239.57      216.74     17.10 o 
  -4   1   7     6499.39     6353.25     99.98 o 
  -3   1   7     2245.14     1964.68     42.16 o 
  -2   1   7     5423.28     5027.83     87.33 o 
  -1   1   7     4284.52     4188.70     71.72 o 
   0   1   7     4906.25     4767.10     86.24 o 
   1   1   7     1377.35     1294.59     36.72 o 
   2   1   7      273.07      257.82     18.88 o 
   3   1   7      339.57      379.20     23.82 o 
   4   1   7       61.68       66.30      9.91 o 
   5   1   7      107.00       90.35     13.54 o 
   6   1   7     1038.18     1036.05     37.42 o 
   7   1   7       16.81       10.82     14.22 o 
   8   1   7     1406.69     1477.69     56.89 o 
   9   1   7      224.63      269.49     29.11 o 
  10   1   7      575.78      605.35     58.41 o 
  11   1   7       67.02       61.02     19.69 o 
  12   1   7      150.79      105.00     24.69 o 
 -12   2   7        0.21      -34.29     34.29 o 
 -11   2   7        7.81      113.41     54.51 o 
 -10   2   7        6.59       29.74     22.23 o 
  -9   2   7       95.87       52.77     13.09 o 
  -8   2   7       24.37       24.26     12.54 o 
  -7   2   7       33.60       48.70     10.73 o 
  -6   2   7        0.13       22.48      5.91 o 
  -5   2   7       26.17       33.40     11.26 o 
  -4   2   7       80.30       84.97     11.09 o 
  -3   2   7       62.56       64.42      9.16 o 
  -2   2   7      618.24      671.17     26.10 o 
  -1   2   7      327.01      329.93     21.21 o 
   0   2   7        0.13       12.47     12.95 o 
   1   2   7       23.97       36.15      8.62 o 
   2   2   7      518.66      585.91     27.72 o 
   3   2   7       12.45       33.82     16.38 o 
   4   2   7      403.03      491.33     29.18 o 
   5   2   7      342.06      361.28     28.03 o 
   6   2   7      506.66      492.54     28.85 o 
   7   2   7       77.02       90.16     13.63 o 
   8   2   7      290.79      268.88     27.61 o 
   9   2   7       89.63      100.77     17.75 o 
  10   2   7       63.75       32.46     12.59 o 
  11   2   7       81.00       64.54     26.04 o 
  12   2   7        0.49       18.68     17.12 o 
 -12   3   7      248.94      158.57     60.10 o 
 -11   3   7      102.58      124.76     52.67 o 
 -10   3   7      134.87      127.08     44.52 o 
  -9   3   7       16.11       15.12     19.50 o 
  -8   3   7       48.50       88.85     21.57 o 
  -7   3   7       53.94       70.83     12.09 o 
  -6   3   7      511.23      531.33     33.39 o 
  -5   3   7      799.67      816.25     38.07 o 
  -4   3   7     4022.93     4174.05     66.11 o 
  -3   3   7      988.81      890.17     30.18 o 
  -2   3   7     1609.58     1620.66     43.57 o 
  -1   3   7     1000.67     1068.25     38.62 o 
   0   3   7     2355.57     2330.60     52.19 o 
   1   3   7      134.52      106.75     14.50 o 
   2   3   7      625.29      645.57     36.06 o 
   3   3   7        3.03       29.22     11.69 o 
   4   3   7      183.16      204.01     21.01 o 
   5   3   7      212.01      198.28     18.64 o 
   6   3   7      890.44      936.65     45.19 o 
   7   3   7      458.13      478.73     31.42 o 
   8   3   7      571.73      599.27     43.88 o 
   9   3   7      136.78       97.50     19.40 o 
  10   3   7      253.74      237.39     29.14 o 
  11   3   7      108.41       70.39     20.81 o 
  12   3   7       41.99       56.89     24.12 o 
 -12   4   7      104.05       76.73     47.63 o 
 -11   4   7       33.16       90.87     39.96 o 
 -10   4   7        1.75       53.39     35.73 o 
  -9   4   7        2.56       75.52     32.21 o 
  -8   4   7        0.90       80.73     38.72 o 
  -7   4   7       44.56       26.42     23.62 o 
  -6   4   7       91.07       81.32     19.96 o 
  -5   4   7      874.09      860.29     42.25 o 
  -4   4   7      355.51      370.36     23.26 o 
  -3   4   7      304.53      292.37     23.72 o 
  -2   4   7      117.84      134.28     17.96 o 
  -1   4   7       44.96       55.23      9.94 o 
   0   4   7     2181.01     2184.46     66.96 o 
   1   4   7      849.27      873.88     35.00 o 
   2   4   7      491.65      506.15     29.27 o 
   3   4   7       89.13       91.92     15.28 o 
   4   4   7        2.51       27.90     12.53 o 
   5   4   7      163.64      131.16     18.76 o 
   6   4   7      188.07      207.28     24.32 o 
   7   4   7      289.33      270.77     29.39 o 
   8   4   7        0.21       40.67     17.99 o 
   9   4   7        2.29       10.77     13.09 o 
  10   4   7       18.79       62.13     21.06 o 
  11   4   7       15.70       49.85     25.14 o 
 -11   5   7        2.23       33.25     48.35 o 
 -10   5   7        8.44       29.49     42.60 o 
  -9   5   7        8.18      107.16     32.80 o 
  -8   5   7      114.55       89.82     49.37 o 
  -7   5   7       12.55       50.89     80.00 o 
  -6   5   7        2.86       14.90     32.54 o 
  -5   5   7      317.90      388.54     33.86 o 
  -4   5   7     1518.13     1634.87     63.62 o 
  -3   5   7     2235.35     2406.68     82.19 o 
  -2   5   7     1372.98     1429.76     56.70 o 
  -1   5   7     2381.49     2462.07     61.96 o 
   0   5   7     1295.81     1378.80     46.41 o 
   1   5   7      610.42      649.04     46.02 o 
   2   5   7      418.16      452.34     31.12 o 
   3   5   7       28.90       57.38     13.98 o 
   4   5   7       80.51       69.93     14.01 o 
   5   5   7      155.23      149.62     22.85 o 
   6   5   7       23.96       72.17     18.10 o 
   7   5   7       26.91       38.89     18.40 o 
   8   5   7      358.58      387.44     69.64 o 
   9   5   7      232.97      297.55     43.69 o 
  10   5   7      148.38       97.41     38.61 o 
  11   5   7       97.15       70.03     34.51 o 
 -10   6   7       14.80       83.84     43.24 o 
  -9   6   7       27.14       79.76     39.24 o 
  -8   6   7       69.28       58.33     33.93 o 
  -7   6   7       76.85       77.18     32.08 o 
  -6   6   7      162.94      144.16     40.10 o 
  -5   6   7       28.30       18.84     42.87 o 
  -4   6   7        0.65       52.45     13.30 o 
  -3   6   7      299.59      265.59     25.14 o 
  -2   6   7        0.01       46.45     25.58 o 
  -1   6   7       20.88       28.39     17.30 o 
   0   6   7        1.56       57.72     19.31 o 
   1   6   7      273.58      228.19     23.76 o 
   2   6   7       60.57       47.40     11.45 o 
   3   6   7      142.17      128.67     22.48 o 
   4   6   7      581.79      555.44     39.03 o 
   5   6   7        0.02       22.80     20.81 o 
   6   6   7       86.80       55.33     20.91 o 
   7   6   7        2.83       49.98     24.63 o 
   8   6   7        0.05       18.64     37.07 o 
   9   6   7        9.52      -13.07     32.67 o 
  10   6   7       13.79       52.35     49.87 o 
  -9   7   7        0.56      -35.81     68.01 o 
  -8   7   7      307.90      385.91     83.45 o 
  -7   7   7      323.32      348.46    115.65 o 
  -6   7   7      177.13      176.38     59.61 o 
  -5   7   7       25.20       46.11     26.99 o 
  -4   7   7        8.67       12.39     55.80 o 
  -3   7   7      601.21      581.55     49.44 o 
  -2   7   7      704.93      743.27     54.37 o 
  -1   7   7        8.69        1.38     18.94 o 
   0   7   7       64.75       41.33     27.76 o 
   1   7   7        2.69       24.64     23.38 o 
   2   7   7      639.46      664.82     59.51 o 
   3   7   7       21.18       33.36     17.36 o 
   4   7   7      332.61      295.24     86.72 o 
   5   7   7      400.91      398.09     53.22 o 
   6   7   7      340.30      293.60     42.29 o 
   7   7   7      131.98      167.08     50.60 o 
   8   7   7       23.24       29.74     22.99 o 
   9   7   7       56.30       59.33     40.40 o 
  -7   8   7       84.61       70.27     32.41 o 
  -6   8   7      325.48      530.02    189.54 o 
  -5   8   7      300.05      307.68     64.35 o 
  -4   8   7      508.19      342.46    100.30 o 
  -3   8   7        0.99       61.71     40.31 o 
  -2   8   7        0.66       68.78     22.83 o 
  -1   8   7      211.23      124.38     37.44 o 
   0   8   7      109.95       87.30     27.07 o 
   1   8   7      212.10      267.44     74.40 o 
   2   8   7      363.49      348.38     53.43 o 
   3   8   7      264.68      228.32     43.17 o 
   4   8   7        1.58       35.40     21.98 o 
   5   8   7       22.51      -50.91     50.91 o 
   6   8   7       69.71       68.59     31.69 o 
   7   8   7        2.96       36.84     20.18 o 
  -5   9   7       81.35       87.54     47.71 o 
  -4   9   7      145.23       87.96     36.62 o 
  -3   9   7       96.72      100.87     39.16 o 
  -2   9   7      331.81      302.90     65.05 o 
  -1   9   7      239.65      276.77     61.23 o 
   0   9   7      552.30      582.50     82.72 o 
   1   9   7      142.79      130.58     36.69 o 
   2   9   7       85.19      105.30     47.07 o 
   3   9   7        0.55       64.10     28.01 o 
   4   9   7       50.32       85.93     25.32 o 
   5   9   7        3.59       41.48     26.70 o 
 -11   0   8      241.57      213.87    170.39 o 
 -10   0   8        0.72       15.11     12.30 o 
  -9   0   8      554.04      474.60     44.96 o 
  -8   0   8      123.02      120.51     24.66 o 
  -7   0   8       72.72       61.21     19.73 o 
  -6   0   8     1806.88     1850.09     62.45 o 
  -5   0   8      943.48      948.58     42.39 o 
  -4   0   8     8535.09     8528.27    131.79 o 
  -3   0   8      971.20      892.28     40.73 o 
  -2   0   8    17481.47    16641.05    345.78 o 
  -1   0   8     8409.41     7925.33    154.54 o 
   0   0   8     4849.28     5208.29    182.45 o 
   1   0   8     3212.93     3187.79     85.94 o 
   2   0   8      554.72      553.05     39.66 o 
   3   0   8      565.39      557.67     40.38 o 
   4   0   8        1.62       55.68     15.50 o 
   5   0   8      227.17      279.87     31.42 o 
   6   0   8       73.96       61.40     16.51 o 
   7   0   8      572.96      619.73     47.11 o 
   8   0   8     1182.29     1242.24     73.51 o 
   9   0   8       76.65       92.77     22.94 o 
  10   0   8      295.53      264.53     73.71 o 
  11   0   8      125.90      202.06     94.75 o 
  12   0   8      144.61       99.44     56.82 o 
 -12   1   8       56.11       45.56     36.60 o 
 -11   1   8      109.07       95.43     43.08 o 
 -10   1   8       94.62       62.14     14.60 o 
  -9   1   8      188.08      166.18     20.98 o 
  -8   1   8       25.02       38.46     11.09 o 
  -7   1   8        1.56       23.05      7.17 o 
  -6   1   8       32.94       48.54     10.98 o 
  -5   1   8      965.21     1062.53     44.89 o 
  -4   1   8      290.48      235.38     18.08 o 
  -3   1   8      457.60      455.83     23.28 o 
  -2   1   8       86.36      102.16     17.56 o 
  -1   1   8       50.18       42.52      9.50 o 
   0   1   8     1626.82     1577.23     42.71 o 
   1   1   8     2271.88     2290.99     51.85 o 
   2   1   8      424.36      413.49     25.59 o 
   3   1   8        0.10       18.00     12.01 o 
   4   1   8       35.62       47.13     12.55 o 
   5   1   8      237.47      197.20     23.41 o 
   6   1   8       15.33       68.08     13.09 o 
   7   1   8        9.43       42.97     10.42 o 
   8   1   8      292.54      283.82     26.44 o 
   9   1   8       10.66       36.10     15.85 o 
  10   1   8       71.95       40.12     17.62 o 
  11   1   8        0.25       -9.08     24.10 o 
  12   1   8        4.68       57.73     32.92 o 
 -12   2   8      128.90       62.98     33.41 o 
 -11   2   8      161.34      108.61     58.34 o 
 -10   2   8      722.86      786.12    142.18 o 
  -9   2   8      329.70      379.17     36.13 o 
  -8   2   8      191.74      208.15     25.32 o 
  -7   2   8      131.72      160.31     19.54 o 
  -6   2   8      286.11      260.30     19.85 o 
  -5   2   8      256.45      250.21     24.05 o 
  -4   2   8        9.71       25.89      8.88 o 
  -3   2   8      174.00      169.08     16.79 o 
  -2   2   8      974.13      964.08     32.68 o 
  -1   2   8     3569.34     3678.62     93.83 o 
   0   2   8     3649.35     3682.94     67.40 o 
   1   2   8       71.23       78.42     12.25 o 
   2   2   8     1439.18     1445.10     43.53 o 
   3   2   8      635.28      625.63     35.80 o 
   4   2   8      668.62      666.61     31.18 o 
   5   2   8      342.36      356.69     27.55 o 
   6   2   8      215.86      220.12     23.00 o 
   7   2   8      474.68      474.13     33.58 o 
   8   2   8      711.65      783.35     47.58 o 
   9   2   8      406.16      398.78     46.44 o 
  10   2   8      160.50      106.69     20.41 o 
  11   2   8       85.28       59.42     21.48 o 
  12   2   8       25.18       26.60     24.17 o 
 -12   3   8        5.64       59.62     32.69 o 
 -11   3   8        0.33      -33.73     41.00 o 
 -10   3   8       86.15      124.04     58.50 o 
  -9   3   8      119.01      102.40     24.82 o 
  -8   3   8        0.12        2.43     13.91 o 
  -7   3   8      175.56      170.84     17.95 o 
  -6   3   8      805.21      812.60     48.37 o 
  -5   3   8      971.18      925.00     41.11 o 
  -4   3   8     1228.17     1222.13     35.06 o 
  -3   3   8       56.95       46.68      9.27 o 
  -2   3   8      241.98      233.59     21.44 o 
  -1   3   8       14.31       60.79     21.74 o 
   0   3   8      989.52      998.63     43.25 o 
   1   3   8     1267.85     1257.98     41.49 o 
   2   3   8     1476.78     1421.90     42.76 o 
   3   3   8      474.73      496.61     28.62 o 
   4   3   8       34.76       34.75     11.70 o 
   5   3   8      168.49      146.58     18.69 o 
   6   3   8        6.21       13.06      9.67 o 
   7   3   8      122.76      126.51     24.54 o 
   8   3   8      293.34      252.77     41.72 o 
   9   3   8        2.21       36.39     25.93 o 
  10   3   8       58.68       28.26     16.45 o 
  11   3   8       51.85       60.84     25.93 o 
  12   3   8        3.89       25.11     20.93 o 
 -11   4   8       27.84       44.68     41.80 o 
 -10   4   8       26.90       56.93     36.39 o 
  -9   4   8       15.45       72.81    102.30 o 
  -8   4   8        8.59        8.27     44.24 o 
  -7   4   8      201.40      194.74     49.63 o 
  -6   4   8        1.81       31.00     12.53 o 
  -5   4   8      146.08      143.05     19.21 o 
  -4   4   8     3369.81     3753.41    136.43 o 
  -3   4   8     1942.45     2065.42     51.83 o 
  -2   4   8     5455.21     5865.56    109.59 o 
  -1   4   8     4178.41     4321.56     97.19 o 
   0   4   8     2176.43     2198.79     56.73 o 
   1   4   8      431.90      423.01     40.49 o 
   2   4   8      698.59      674.00     36.10 o 
   3   4   8      341.19      315.30     24.10 o 
   4   4   8       32.34       41.99     12.46 o 
   5   4   8       64.96       76.33     15.77 o 
   6   4   8       12.66       34.30     22.22 o 
   7   4   8       19.94       21.25     31.46 o 
   8   4   8       18.88       13.41     20.09 o 
   9   4   8        1.36       15.01     18.28 o 
  10   4   8      266.48      210.28     32.84 o 
  11   4   8      275.90      291.59     72.48 o 
 -11   5   8        4.07       52.51     32.53 o 
 -10   5   8       14.93       79.60     29.89 o 
  -9   5   8        7.40       37.70     30.65 o 
  -8   5   8        6.19       26.81     35.65 o 
  -7   5   8       66.65        2.61     32.08 o 
  -6   5   8       80.57      106.02     29.74 o 
  -5   5   8      212.40      201.50     24.69 o 
  -4   5   8       21.19       44.94     14.63 o 
  -3   5   8      172.57      183.63     25.51 o 
  -2   5   8      707.50      703.87     37.16 o 
  -1   5   8      144.78      128.57     14.75 o 
   0   5   8      230.24      187.20     21.06 o 
   1   5   8       43.67       30.53     12.20 o 
   2   5   8       27.21       51.31     24.41 o 
   3   5   8       39.86       53.10     24.83 o 
   4   5   8       15.06       41.15     18.72 o 
   5   5   8       57.35       52.65     19.02 o 
   6   5   8      132.95      116.91     29.19 o 
   7   5   8      121.30      135.86     29.34 o 
   8   5   8       40.29       30.38     37.82 o 
   9   5   8       11.93       10.73     16.10 o 
  10   5   8       26.80       89.11     41.86 o 
 -10   6   8      175.59      216.67     90.31 o 
  -8   6   8      233.81      308.78     72.57 o 
  -7   6   8       75.13       18.55     32.61 o 
  -6   6   8       81.54      125.40     36.51 o 
  -5   6   8      191.77      175.02     36.95 o 
  -4   6   8       84.67       11.59     29.50 o 
  -3   6   8       50.59       51.71     15.03 o 
  -2   6   8       43.38       46.60     20.28 o 
  -1   6   8        4.27       54.69     18.16 o 
   0   6   8     1332.79     1242.24     53.02 o 
   1   6   8      158.00      172.77     24.07 o 
   2   6   8     1266.72     1303.37     75.37 o 
   3   6   8       11.77       43.71     26.44 o 
   4   6   8      422.68      401.10     45.74 o 
   5   6   8       66.29       84.76     30.93 o 
   6   6   8      237.62      301.41     38.37 o 
   7   6   8      270.72      322.75     55.17 o 
   8   6   8      155.68      159.57     49.33 o 
   9   6   8      245.28      254.38     50.57 o 
  -8   7   8        0.12      -45.64     68.41 o 
  -7   7   8       31.53      193.51     62.00 o 
  -6   7   8      391.86      316.94    104.58 o 
  -5   7   8      682.15      841.62     93.66 o 
  -4   7   8      118.94      107.63     64.66 o 
  -3   7   8      261.56      290.37     33.31 o 
  -2   7   8        0.98       16.00     17.62 o 
  -1   7   8       25.44       33.89     27.67 o 
   0   7   8      934.91      976.54     92.39 o 
   1   7   8       60.90       63.65     21.64 o 
   2   7   8      346.00      372.42     43.60 o 
   3   7   8       73.49       76.83     26.35 o 
   4   7   8      101.75      117.18     28.55 o 
   5   7   8       57.58       76.78     24.30 o 
   6   7   8       12.49       32.45     33.87 o 
   7   7   8       52.68       64.87     31.64 o 
   8   7   8       48.68       50.67     25.58 o 
  -7   8   8        4.60       78.26     36.88 o 
  -6   8   8       72.28       51.23     30.88 o 
  -5   8   8      148.55      119.91     42.07 o 
  -4   8   8      190.64      119.82     30.85 o 
  -3   8   8      421.93      405.41     57.80 o 
  -2   8   8      280.44      342.02     47.99 o 
  -1   8   8      219.95      195.73     38.27 o 
   0   8   8      463.44      478.44     67.61 o 
   1   8   8      473.35      304.54    134.46 o 
   2   8   8      207.41      159.19     31.26 o 
   3   8   8       10.07       21.17     40.69 o 
   4   8   8        1.93      109.88     28.11 o 
   5   8   8       28.75       33.10     34.49 o 
   6   8   8       25.77       45.13     35.71 o 
   7   8   8       15.75      -26.30     58.44 o 
  -4   9   8       45.40       98.49     39.44 o 
  -3   9   8       64.51       66.89     65.98 o 
  -2   9   8       35.40       20.28    115.49 o 
  -1   9   8        3.86       62.29     28.07 o 
   0   9   8        0.75      -10.03     60.65 o 
   1   9   8       21.09       -5.34     33.34 o 
   2   9   8       49.76       17.98     29.43 o 
   3   9   8        4.14       46.67     21.86 o 
   4   9   8        0.69       40.03     25.68 o 
 -11   1   9      432.97      433.10     76.73 o 
 -10   1   9      185.81       99.80     32.71 o 
  -9   1   9       92.15       73.21     14.14 o 
  -8   1   9        7.76       11.70     12.57 o 
  -7   1   9      520.04      544.43     29.01 o 
  -6   1   9       53.77       48.67     13.27 o 
  -5   1   9        2.17       33.40      8.01 o 
  -4   1   9      114.76       80.07     15.43 o 
  -3   1   9     2142.89     2046.15     49.17 o 
  -2   1   9     1012.74      931.99     33.37 o 
  -1   1   9     3325.20     3175.21     79.34 o 
   0   1   9      976.78      847.48     32.72 o 
   1   1   9     7607.94     7637.02    126.15 o 
   2   1   9     2639.75     2541.35     61.10 o 
   3   1   9     1435.10     1461.40     44.61 o 
   4   1   9       40.54       52.94     10.56 o 
   5   1   9       23.46       43.89     10.62 o 
   6   1   9        7.97       12.31     12.72 o 
   7   1   9       23.20       23.64     13.19 o 
   8   1   9      452.24      447.96     32.76 o 
   9   1   9       51.26       36.31     16.37 o 
  10   1   9       67.46       72.51     19.23 o 
  11   1   9      116.06      177.97     36.58 o 
  12   1   9       72.11       83.91     25.27 o 
 -12   2   9        0.56       73.53     37.32 o 
 -11   2   9       52.17       25.89     29.33 o 
 -10   2   9       49.47       72.39     24.17 o 
  -9   2   9        0.00       10.59     19.09 o 
  -8   2   9       15.38       47.64     13.91 o 
  -7   2   9      273.09      267.66     21.15 o 
  -6   2   9       90.68      131.50     15.42 o 
  -5   2   9        0.02       33.16      7.63 o 
  -4   2   9      518.18      549.83     28.01 o 
  -3   2   9      115.16      119.02     13.26 o 
  -2   2   9       33.93       43.47     13.03 o 
  -1   2   9      188.05      161.18     17.83 o 
   0   2   9      311.91      276.25     20.75 o 
   1   2   9      331.93      349.72     25.29 o 
   2   2   9      185.93      195.75     20.33 o 
   3   2   9      138.02      120.25     17.96 o 
   4   2   9        0.01       22.10     12.72 o 
   5   2   9       78.02       59.97     16.95 o 
   6   2   9        1.74       30.73     20.38 o 
   7   2   9        0.00       30.23     18.71 o 
   8   2   9        5.45      -20.59     24.79 o 
   9   2   9       60.70       57.94     16.97 o 
  10   2   9        2.59       13.89     16.34 o 
  11   2   9       16.84       20.99     19.76 o 
  12   2   9        0.19       32.01     19.20 o 
 -12   3   9       86.11       61.46     33.81 o 
 -11   3   9      159.76      216.19     62.50 o 
 -10   3   9      378.80      281.97     77.68 o 
  -9   3   9      459.87      530.30     83.80 o 
  -8   3   9      296.90      298.42     98.97 o 
  -7   3   9       32.63       44.51     17.29 o 
  -6   3   9       35.50       23.46     10.98 o 
  -5   3   9        1.32       14.43     10.13 o 
  -4   3   9      205.48      218.19     18.68 o 
  -3   3   9      313.02      284.80     25.99 o 
  -2   3   9     1402.94     1443.74     42.87 o 
  -1   3   9     1286.34     1373.82     45.24 o 
   0   3   9      926.17     1001.22     57.19 o 
   1   3   9      587.54      583.85     32.46 o 
   2   3   9     2999.59     3116.21     68.28 o 
   3   3   9     1315.17     1336.07     46.18 o 
   4   3   9      483.12      495.91     34.03 o 
   5   3   9      367.33      353.42     28.91 o 
   6   3   9      236.83      190.74     24.56 o 
   7   3   9       44.02       72.27     18.24 o 
   8   3   9        1.44       -8.06     22.83 o 
   9   3   9        6.84       44.77     24.21 o 
  10   3   9      165.83      100.82     23.19 o 
  11   3   9      105.95      105.32     28.01 o 
 -11   4   9       31.16       49.79     26.69 o 
 -10   4   9      111.00      154.23     43.15 o 
  -9   4   9        8.25       66.92     28.33 o 
  -8   4   9      130.64      137.37     40.85 o 
  -7   4   9        1.98      -26.03     37.59 o 
  -6   4   9        3.15       50.64     27.30 o 
  -5   4   9       33.03       51.52     10.90 o 
  -4   4   9      635.74      635.72     36.38 o 
  -3   4   9      379.41      401.07     32.04 o 
  -2   4   9      410.51      355.03     27.83 o 
  -1   4   9       23.01       61.44     13.91 o 
   0   4   9      145.37      140.38     18.73 o 
   1   4   9       65.56       60.11     14.33 o 
   2   4   9      427.67      471.38     31.97 o 
   3   4   9      438.38      432.93     31.49 o 
   4   4   9      319.87      295.37     28.54 o 
   5   4   9       22.48       47.74     22.06 o 
   6   4   9        0.67       33.93     28.01 o 
   7   4   9       13.62       31.03     32.35 o 
   8   4   9      164.08      137.86     20.13 o 
   9   4   9       74.96      103.77     24.92 o 
  10   4   9       60.84       24.44     20.32 o 
  11   4   9        3.21       37.13     55.03 o 
 -10   5   9        9.00      -12.71     54.75 o 
  -9   5   9       21.48       27.81     37.16 o 
  -8   5   9       11.99      117.65     57.46 o 
  -7   5   9       92.20       95.16     34.58 o 
  -6   5   9       69.88       75.73     20.90 o 
  -5   5   9       96.96       98.24     31.90 o 
  -4   5   9       81.90       78.55     15.58 o 
  -3   5   9      159.75      166.03     26.26 o 
  -2   5   9     1412.42     1506.15     66.19 o 
  -1   5   9     2624.45     2921.12     85.70 o 
   0   5   9     1838.75     1884.58     69.23 o 
   1   5   9     1409.38     1531.46     86.48 o 
   2   5   9      137.34      137.07     21.05 o 
   3   5   9      219.10      211.95     25.37 o 
   4   5   9        1.69       18.82     32.29 o 
   5   5   9      122.87       76.83     25.01 o 
   6   5   9        0.74       35.19     17.71 o 
   7   5   9       13.26       33.79     19.90 o 
   8   5   9       10.54       20.63     22.72 o 
   9   5   9      135.22      176.96     57.59 o 
  10   5   9       81.30      160.45     46.92 o 
  -9   6   9       20.35       67.37     38.60 o 
  -8   6   9      174.72      163.68     65.94 o 
  -7   6   9      125.68      169.54     41.05 o 
  -6   6   9        7.50        7.83     33.91 o 
  -5   6   9        0.49       49.81     27.64 o 
  -4   6   9        4.05       73.26     30.90 o 
  -3   6   9       75.38      110.07     34.12 o 
  -2   6   9      348.60      341.80     61.80 o 
  -1   6   9      308.73      278.87     35.30 o 
   0   6   9        3.42       44.64     16.35 o 
   1   6   9       79.50      121.33     25.51 o 
   2   6   9        7.75       53.73     20.54 o 
   3   6   9      189.25      188.94     37.99 o 
   4   6   9        1.32       41.32     21.44 o 
   5   6   9       83.77       43.94     30.28 o 
   6   6   9       36.59       77.42     19.05 o 
   7   6   9       48.48      111.00     32.66 o 
   8   6   9        8.35       20.83     26.76 o 
   9   6   9        6.08       59.21     23.56 o 
  -8   7   9      198.32      150.25     73.93 o 
  -7   7   9       98.49      132.88     56.20 o 
  -6   7   9       59.84      100.92     50.70 o 
  -5   7   9       59.51       63.27     31.64 o 
  -4   7   9        7.37      -22.31     44.86 o 
  -3   7   9      109.69       83.40     21.16 o 
  -2   7   9        4.43       56.72     23.52 o 
  -1   7   9        8.46       11.68     44.31 o 
   0   7   9      322.81      258.76     35.74 o 
   1   7   9      256.32      209.93     35.03 o 
   2   7   9      507.76      507.64     56.65 o 
   3   7   9      126.09      161.83     37.23 o 
   4   7   9      514.03      525.11     61.09 o 
   5   7   9      297.88      340.00     72.80 o 
   6   7   9       57.62       46.68     21.71 o 
   7   7   9       42.76       63.63     92.19 o 
   8   7   9       11.43       32.74     33.92 o 
  -6   8   9        1.93       57.71     46.25 o 
  -5   8   9      284.85      248.35     69.46 o 
  -4   8   9      258.99      295.88     77.28 o 
  -3   8   9      120.44      105.70     48.22 o 
  -2   8   9       44.08       48.75     24.25 o 
  -1   8   9        2.13       -0.98     24.39 o 
   0   8   9       41.66       65.45     21.66 o 
   1   8   9      119.11       83.76     26.19 o 
   2   8   9      213.12      194.33     33.73 o 
   3   8   9      504.21      485.43     57.65 o 
   4   8   9       40.94       53.64     21.44 o 
   5   8   9        8.81       71.13     22.91 o 
   6   8   9        0.09       41.00     43.54 o 
  -3   9   9      351.74      266.06    108.61 o 
  -2   9   9      183.03      138.96     46.51 o 
  -1   9   9      201.64      169.92     48.02 o 
   0   9   9      100.99       18.85     48.63 o 
   1   9   9      120.76      104.48     32.58 o 
   2   9   9       37.55      -33.66     33.66 o 
   3   9   9       20.43       59.14     32.59 o 
 -10   0  10       76.55       34.37     28.77 o 
  -9   0  10       44.58       65.94     27.49 o 
  -8   0  10       47.75       34.57     14.98 o 
  -7   0  10      781.72      809.88     47.77 o 
  -6   0  10        2.19       14.35     11.25 o 
  -5   0  10      255.37      279.84     36.69 o 
  -4   0  10      309.75      232.15     38.27 o 
  -3   0  10       86.59       60.34     19.54 o 
  -2   0  10     1680.63     1639.76     63.51 o 
  -1   0  10     3267.81     3052.39    125.49 o 
   1   0  10     3079.53     3170.94     92.46 o 
   2   0  10     1941.24     1905.31     72.18 o 
   3   0  10        6.84       53.02     16.91 o 
   4   0  10      373.92      413.17     45.17 o 
   5   0  10       78.63       59.80     19.19 o 
   6   0  10       69.60       59.82     21.98 o 
   7   0  10      174.76      122.51     29.37 o 
   8   0  10       12.97       -4.27     27.77 o 
   9   0  10       19.69       33.84     34.85 o 
  10   0  10      130.74      143.33     42.52 o 
  11   0  10      316.98      197.04     71.45 o 
  12   0  10       94.10      -18.48     38.00 o 
 -11   1  10        0.09       34.61     32.45 o 
 -10   1  10        3.28       14.36     17.63 o 
  -9   1  10       96.09       74.25     16.81 o 
  -8   1  10       22.25       29.20     11.24 o 
  -7   1  10     1621.06     1636.70     49.20 o 
  -6   1  10      746.35      779.01     38.20 o 
  -5   1  10     1005.93     1074.20     45.72 o 
  -4   1  10      149.20      132.86     19.12 o 
  -3   1  10      155.49      162.06     19.18 o 
  -2   1  10        0.02       38.83     14.09 o 
  -1   1  10     1423.40     1402.44     49.53 o 
   0   1  10      725.43      698.01     34.74 o 
   1   1  10      936.29      904.79     46.02 o 
   2   1  10        1.02       19.39      9.15 o 
   3   1  10       51.66       52.11     17.68 o 
   4   1  10      279.44      271.92     22.89 o 
   5   1  10       94.70       66.06     10.93 o 
   6   1  10       57.35       52.87     11.81 o 
   7   1  10      238.81      265.21     32.02 o 
   8   1  10        2.24        2.94     19.47 o 
   9   1  10      150.32       99.06     26.12 o 
  10   1  10        5.31       37.41     27.56 o 
  11   1  10        1.27       15.97     16.92 o 
 -12   2  10      180.33      176.87     64.02 o 
 -11   2  10      470.25      348.86    102.62 o 
 -10   2  10      561.30      759.94    102.46 o 
  -9   2  10      764.26      799.53    107.36 o 
  -8   2  10      618.78      618.65     37.45 o 
  -7   2  10      503.28      497.09     28.87 o 
  -6   2  10        1.67       23.92      6.92 o 
  -5   2  10        8.58       21.52     12.06 o 
  -4   2  10       12.46       22.74     13.70 o 
  -3   2  10      294.25      272.93     23.73 o 
  -2   2  10      113.71       99.34     15.54 o 
  -1   2  10       37.47       52.29     15.05 o 
   0   2  10      986.83      932.78     57.80 o 
   1   2  10     1402.97     1334.88     44.22 o 
   2   2  10     2793.22     2851.89     68.88 o 
   3   2  10     2545.70     2782.70     70.15 o 
   4   2  10     1902.47     2027.13     80.87 o 
   5   2  10     1709.82     1717.21     68.17 o 
   6   2  10       69.53       67.61     12.72 o 
   7   2  10      210.87      200.58     36.78 o 
   8   2  10       40.39       63.90     34.49 o 
   9   2  10       75.90       64.13     37.79 o 
  10   2  10       13.72       35.24     22.14 o 
  11   2  10       12.42       21.95     25.62 o 
 -11   3  10       16.94       30.45     30.37 o 
 -10   3  10        0.65       50.99     36.68 o 
  -9   3  10        1.05       21.06     17.21 o 
  -8   3  10        4.15       11.36     16.89 o 
  -7   3  10       10.66       11.97     16.90 o 
  -6   3  10       24.33       33.51      9.87 o 
  -5   3  10      523.37      516.34     30.88 o 
  -4   3  10      205.05      194.13     20.49 o 
  -3   3  10      212.14      177.71     17.43 o 
  -2   3  10       91.26       73.67     13.84 o 
  -1   3  10        9.44       15.91     11.67 o 
   0   3  10      318.21      321.24     28.47 o 
   1   3  10      287.50      289.18     22.23 o 
   2   3  10      422.31      392.40     27.87 o 
   3   3  10      246.94      193.94     23.05 o 
   4   3  10       50.84       53.87     14.15 o 
   5   3  10       89.91      117.53     19.93 o 
   6   3  10        0.02       13.52     22.41 o 
   7   3  10        8.41       61.65     21.96 o 
   8   3  10        6.59       42.17     24.35 o 
   9   3  10        7.58       -2.50     16.87 o 
  10   3  10       80.52       83.24     24.33 o 
  11   3  10       88.96       95.04     24.86 o 
 -11   4  10       36.96       -7.91     49.39 o 
 -10   4  10      121.14       63.62     36.84 o 
  -9   4  10      286.85      134.75     77.44 o 
  -8   4  10       47.49       72.16     31.28 o 
  -7   4  10       36.51       13.44     29.29 o 
  -6   4  10        3.42       31.32     12.08 o 
  -5   4  10      109.15      106.59     20.17 o 
  -4   4  10      227.65      277.19     30.87 o 
  -3   4  10      758.92      783.65     48.58 o 
  -2   4  10     1671.93     1716.92     63.58 o 
  -1   4  10     2428.35     2538.84     80.73 o 
   0   4  10      634.35      627.87     38.11 o 
   1   4  10     1482.72     1490.54     64.23 o 
   2   4  10      920.66      946.77     47.93 o 
   3   4  10      603.71      643.50     40.60 o 
   4   4  10       13.84       58.64     17.76 o 
   5   4  10       24.08       28.05     22.48 o 
   6   4  10       49.96       38.85     19.44 o 
   7   4  10        2.24       32.03     40.64 o 
   8   4  10        8.56       50.11     22.60 o 
   9   4  10        0.46       16.65     25.09 o 
  10   4  10       48.77       59.72     26.09 o 
 -10   5  10       30.15       -1.44     50.51 o 
  -9   5  10       80.24       30.05     35.41 o 
  -8   5  10      129.48      148.10     39.03 o 
  -7   5  10      248.38      265.43     96.11 o 
  -6   5  10        8.65       53.02     25.55 o 
  -5   5  10      241.30      193.57     35.23 o 
  -4   5  10       37.61       69.01     19.95 o 
  -3   5  10       99.69       69.06     14.42 o 
  -2   5  10       87.61      136.06     27.42 o 
  -1   5  10      601.67     1000.50    111.04 o 
   0   5  10      526.17      577.27     44.53 o 
   1   5  10     2130.91     2205.69     81.10 o 
   2   5  10        1.16       34.06     21.92 o 
   3   5  10       41.03       64.49     25.85 o 
   4   5  10      111.06       78.52     23.18 o 
   5   5  10       54.12       23.64     32.30 o 
   6   5  10        2.04       23.07     19.30 o 
   7   5  10       71.69       69.64     43.03 o 
   8   5  10       12.11       10.21     30.28 o 
   9   5  10        1.13       17.52     20.95 o 
  10   5  10        1.24      108.98     36.37 o 
  -9   6  10      251.61      234.41     87.83 o 
  -8   6  10      115.47      104.21     38.28 o 
  -7   6  10       67.66       47.91     61.54 o 
  -6   6  10       98.83      119.48     40.64 o 
  -5   6  10       92.51      107.25     33.19 o 
  -4   6  10       21.48       61.72     30.33 o 
  -3   6  10       94.95       99.25     27.66 o 
  -2   6  10      130.26       81.28     26.80 o 
  -1   6  10       43.02       48.73     19.26 o 
   0   6  10      346.18      325.17     36.98 o 
   1   6  10      666.42      684.32     57.96 o 
   2   6  10      411.19      444.51     50.54 o 
   3   6  10      788.44      920.42     74.72 o 
   4   6  10      508.62      515.98     63.82 o 
   5   6  10      244.84      247.60     52.87 o 
   6   6  10       40.76      109.81     32.95 o 
   7   6  10       80.82       69.22     25.77 o 
   8   6  10      146.20      107.76     39.80 o 
  -7   7  10       33.06       70.08     31.34 o 
  -6   7  10        0.06       69.05     40.32 o 
  -5   7  10        0.08       88.62     51.81 o 
  -4   7  10       81.99       36.05     22.47 o 
  -3   7  10       58.06       29.22     20.90 o 
  -2   7  10      520.03      506.03     71.44 o 
  -1   7  10        0.13       31.93     20.52 o 
   0   7  10        0.09       36.18     22.29 o 
   1   7  10       93.72      103.19     25.57 o 
   2   7  10       23.96       17.84     25.21 o 
   3   7  10      103.66       80.84     22.87 o 
   4   7  10       74.40       88.47     40.89 o 
   5   7  10       86.66       86.83     27.63 o 
   6   7  10       90.25       88.33     36.53 o 
   7   7  10       13.53       21.60     46.49 o 
  -5   8  10       43.21      125.04     39.47 o 
  -4   8  10      111.05      152.13     47.68 o 
  -3   8  10      592.16      569.15    120.06 o 
  -2   8  10      119.72      178.55     32.70 o 
  -1   8  10      329.60      333.48     46.52 o 
   0   8  10      125.99      117.22     28.00 o 
   1   8  10      156.12      190.25     37.03 o 
   2   8  10       33.17       98.61     31.94 o 
   3   8  10       56.36       80.11     36.79 o 
   4   8  10      132.96       94.87     23.62 o 
   5   8  10       28.79       80.80     21.00 o 
  -1   9  10      203.40      194.25     41.72 o 
   0   9  10       20.57      -49.95     49.95 o 
   1   9  10        1.61       22.86     24.14 o 
 -11   1  11       71.42       27.81     37.16 o 
 -10   1  11      286.31      189.90     55.15 o 
  -9   1  11      488.27      491.12     48.28 o 
  -8   1  11      529.81      558.00     47.69 o 
  -7   1  11      823.18      792.84     43.32 o 
  -6   1  11       20.04       25.15     16.97 o 
  -5   1  11      463.03      463.53     29.69 o 
  -4   1  11      211.23      264.50     22.70 o 
  -3   1  11      227.09      238.40     22.41 o 
  -2   1  11        9.87       29.14     12.51 o 
  -1   1  11       68.03       60.82     14.10 o 
   0   1  11      139.32      106.67     15.38 o 
   1   1  11     1362.74     1397.18     47.06 o 
   2   1  11     1694.67     1663.83     57.21 o 
   3   1  11     3217.33     3232.60     78.29 o 
   4   1  11      553.35      576.19     36.93 o 
   5   1  11     1377.16     1401.43     69.07 o 
   6   1  11       33.46        8.33     20.28 o 
   7   1  11      394.68      407.94     44.71 o 
   8   1  11        0.69      -27.71     27.71 o 
   9   1  11       32.51       63.12     44.08 o 
  10   1  11        1.11       20.63     23.82 o 
  11   1  11       69.58       61.38     20.63 o 
 -11   2  11       10.15      -24.62     33.41 o 
 -10   2  11        2.84       17.82     20.78 o 
  -9   2  11       26.97       -2.16     42.48 o 
  -8   2  11        0.42       40.96     15.81 o 
  -7   2  11       59.32       43.07     12.54 o 
  -6   2  11      204.87      201.04     20.90 o 
  -5   2  11       80.55       74.13     16.57 o 
  -4   2  11       35.39       22.96     13.88 o 
  -3   2  11        0.40       32.09     19.34 o 
  -2   2  11       84.81       57.20     11.69 o 
  -1   2  11      364.32      367.14     28.46 o 
   0   2  11        0.20       20.64     11.16 o 
   1   2  11       99.16      117.35     15.85 o 
   2   2  11        1.08       24.53     19.14 o 
   3   2  11      185.99      209.34     21.32 o 
   4   2  11       21.50       33.44     14.09 o 
   5   2  11       75.28       80.52     15.85 o 
   6   2  11       49.12       92.25     25.81 o 
   7   2  11       51.10       49.01     19.72 o 
   8   2  11       60.93       70.63     23.67 o 
   9   2  11        0.05       41.31     21.59 o 
  10   2  11        1.23      -19.58     26.44 o 
  11   2  11       37.26       60.30     22.89 o 
 -11   3  11      200.77      174.55     73.45 o 
 -10   3  11      236.40      168.08     92.63 o 
  -9   3  11      376.65      429.28     68.95 o 
  -8   3  11      472.13      419.97     66.51 o 
  -7   3  11     1304.72     1350.26     72.01 o 
  -6   3  11      337.09      364.89     25.05 o 
  -5   3  11       33.37       44.81     10.37 o 
  -4   3  11      544.30      591.82     37.51 o 
  -3   3  11       11.84       27.50     12.35 o 
  -2   3  11       54.84       70.78     15.20 o 
  -1   3  11      650.78      651.88     38.43 o 
   0   3  11       63.22       68.98     11.37 o 
   1   3  11     1342.42     1332.25     59.97 o 
   2   3  11     1449.22     1445.03     60.72 o 
   3   3  11      973.98     1057.57     53.36 o 
   4   3  11      403.23      401.05     37.35 o 
   5   3  11      980.54     1032.05     68.37 o 
   6   3  11      372.60      419.35     36.28 o 
   7   3  11      251.28      244.51     43.20 o 
   8   3  11       10.10       29.55     23.62 o 
   9   3  11       40.12       66.56     28.57 o 
  10   3  11        0.77       31.08     20.21 o 
 -10   4  11        4.82       65.06     52.03 o 
  -9   4  11        1.02      109.57     46.43 o 
  -8   4  11        1.22       87.05     75.25 o 
  -7   4  11        6.39       32.64     28.67 o 
  -6   4  11        2.85        9.31     29.66 o 
  -5   4  11       13.55        8.95     18.97 o 
  -4   4  11       22.26       53.61     25.33 o 
  -3   4  11      100.17       82.73     18.98 o 
  -2   4  11       62.99       86.89     15.61 o 
  -1   4  11       48.74       87.49     16.82 o 
   0   4  11      328.07      311.14     27.03 o 
   1   4  11        8.51       47.45     14.25 o 
   2   4  11      123.81      122.15     21.74 o 
   3   4  11      212.11      196.63     31.08 o 
   4   4  11        0.07       68.74     32.20 o 
   5   4  11        6.30       20.82     27.81 o 
   6   4  11        2.04       35.86     34.05 o 
   7   4  11       15.24       54.28     21.47 o 
   8   4  11       17.00       27.30     29.26 o 
   9   4  11        2.42       32.16     21.63 o 
  10   4  11       23.39       49.48     27.34 o 
  -9   5  11       56.73       36.36     36.28 o 
  -8   5  11       30.47       29.73     39.48 o 
  -7   5  11       71.38      101.47     37.14 o 
  -6   5  11      347.05      354.68     56.58 o 
  -5   5  11      364.39      383.52     45.05 o 
  -4   5  11      188.13      153.95     31.85 o 
  -3   5  11       20.41       36.89     14.13 o 
  -2   5  11      228.78      162.41     21.31 o 
  -1   5  11      565.77      587.26     43.57 o 
   0   5  11      157.71      161.24     24.03 o 
   1   5  11      438.98      351.44     32.47 o 
   2   5  11      193.87      165.64     29.57 o 
   3   5  11      749.47      650.10     59.11 o 
   4   5  11      149.10      154.54     30.56 o 
   5   5  11      215.28      217.13     44.02 o 
   6   5  11       38.89       32.26     24.86 o 
   7   5  11       28.35       49.78     34.00 o 
   8   5  11        9.00       36.20     22.18 o 
   9   5  11       10.99       10.00     16.44 o 
  -8   6  11       24.91       28.93     37.00 o 
  -7   6  11       25.00       89.91     50.03 o 
  -6   6  11      371.18      311.36     58.72 o 
  -5   6  11      369.78      368.75     55.31 o 
  -4   6  11       52.02       78.57     22.11 o 
  -3   6  11       75.66       86.73     27.50 o 
  -2   6  11       48.92       66.83     21.18 o 
  -1   6  11       37.05       88.06     24.61 o 
   0   6  11       18.53        2.06     24.47 o 
   1   6  11     1478.56     1484.30    112.02 o 
   2   6  11       64.35       86.09     24.49 o 
   3   6  11       96.27       37.75     38.74 o 
   4   6  11       41.06       50.09     20.26 o 
   5   6  11       56.01       81.28     43.50 o 
   6   6  11      129.81      123.25     27.91 o 
   7   6  11      124.54       91.68     31.77 o 
   8   6  11       21.99       12.93     48.68 o 
  -7   7  11       53.15       77.60     69.13 o 
  -6   7  11       70.78      158.26     48.43 o 
  -5   7  11       13.24       55.22     36.74 o 
  -4   7  11        2.00       47.46     28.76 o 
  -3   7  11       38.57       47.97     35.15 o 
  -2   7  11       55.38       50.12     37.96 o 
  -1   7  11      125.87      121.12     25.26 o 
   0   7  11        3.09       20.40     17.42 o 
   1   7  11      290.46      242.08     56.09 o 
   2   7  11       96.91      191.98     32.46 o 
   3   7  11      379.77      410.19     54.32 o 
   4   7  11      431.11      343.71     58.88 o 
   5   7  11      202.29      210.05     99.09 o 
   6   7  11      151.31       83.47     72.59 o 
  -4   8  11        4.45       71.99     38.21 o 
  -3   8  11       21.76       15.62     35.96 o 
  -2   8  11       20.66       60.41     31.05 o 
  -1   8  11        3.69       26.46     24.32 o 
   0   8  11        0.29       19.89     83.60 o 
   1   8  11        3.46       24.84     37.17 o 
   2   8  11        3.50       42.30     35.77 o 
   3   8  11        3.53       79.26     26.67 o 
   4   8  11       60.45       81.05     23.61 o 
 -10   0  12        3.60       39.24     36.36 o 
  -9   0  12      556.05      520.21     99.42 o 
  -8   0  12      402.61      466.19     84.48 o 
  -7   0  12     1077.00     1143.92     69.54 o 
  -6   0  12      258.41      212.48     30.06 o 
  -5   0  12     1739.23     1780.34    137.66 o 
  -4   0  12     2031.67     2138.11    115.71 o 
  -3   0  12     1687.30     1693.66     90.04 o 
  -2   0  12      482.60      444.78     43.13 o 
  -1   0  12       35.20       23.39     18.37 o 
   0   0  12      944.38     1128.65     63.17 o 
   1   0  12      135.08       94.54     22.07 o 
   2   0  12       57.84       65.85     23.20 o 
   3   0  12      147.61       95.75     47.59 o 
   4   0  12      259.27      195.50     36.23 o 
   5   0  12     1722.21     1888.87    145.74 o 
   6   0  12        6.99        7.48     52.35 o 
   7   0  12      286.37      278.97     51.82 o 
   8   0  12        2.50       20.70     51.15 o 
   9   0  12        1.49       46.64     33.37 o 
  10   0  12       97.53       78.22     61.18 o 
  11   0  12       11.17      124.38     51.67 o 
  -9   1  12        3.84       28.53     17.09 o 
  -8   1  12      247.77      236.27     40.25 o 
  -7   1  12      136.89      115.44     17.93 o 
  -6   1  12      129.03       90.95     22.33 o 
  -5   1  12       54.59       42.51     11.43 o 
  -4   1  12      259.80      229.02     25.52 o 
  -3   1  12      164.60      200.54     19.66 o 
  -2   1  12      117.47      110.91     17.35 o 
  -1   1  12      203.93      152.29     21.64 o 
   0   1  12      313.97      337.76     28.06 o 
   1   1  12      288.31      286.74    110.37 o 
   2   1  12      766.44      698.86     44.83 o 
   3   1  12      263.43      237.38     30.55 o 
   4   1  12       81.48       60.29     15.74 o 
   5   1  12      199.89      166.26     42.38 o 
   6   1  12       12.05       47.83     24.21 o 
   7   1  12      123.16       57.23     29.38 o 
   8   1  12        7.26        9.35     20.73 o 
   9   1  12       26.56       50.30     32.13 o 
  10   1  12       20.26       13.98     31.48 o 
 -10   2  12      369.27      172.55     66.66 o 
  -9   2  12      354.89      329.92     75.53 o 
  -8   2  12      644.66      614.85     72.77 o 
  -7   2  12      674.79      624.64     53.75 o 
  -6   2  12      885.92      833.23     37.63 o 
  -5   2  12      565.07      601.49     32.98 o 
  -4   2  12        5.98       39.34     13.65 o 
  -3   2  12      544.02      516.66     34.57 o 
  -2   2  12      744.97      738.70     40.64 o 
  -1   2  12       13.65       31.35     11.56 o 
   0   2  12        2.04       44.97     15.81 o 
   1   2  12      565.22      548.47     35.30 o 
   2   2  12     1267.53     1225.05     59.01 o 
   3   2  12     1221.51     1315.05     64.98 o 
   4   2  12     2115.03     2442.61    111.82 o 
   5   2  12     1423.39     1490.80     89.59 o 
   6   2  12      739.25      825.56     69.02 o 
   7   2  12      236.77      232.63     57.45 o 
   8   2  12       92.26      110.38     39.25 o 
   9   2  12        9.50        9.17     28.55 o 
  10   2  12        6.89      -20.93     30.35 o 
 -10   3  12       86.46       89.51     61.94 o 
  -9   3  12      244.24      165.20     50.43 o 
  -8   3  12       66.62       46.67     37.34 o 
  -7   3  12        7.58       10.45     14.32 o 
  -6   3  12        0.05       16.27     13.79 o 
  -5   3  12      131.00       90.00     18.46 o 
  -4   3  12        0.00       15.17     21.08 o 
  -3   3  12       30.49       57.74     15.42 o 
  -2   3  12        3.05       40.22     11.10 o 
  -1   3  12      116.39      108.21     19.20 o 
   0   3  12       58.64       49.29     13.05 o 
   1   3  12      158.87      137.13     20.60 o 
   2   3  12       65.63       59.01     12.01 o 
   3   3  12        1.01       46.14     37.07 o 
   4   3  12       35.51       46.83     26.13 o 
   5   3  12        0.81       28.70     31.87 o 
   6   3  12        7.94       25.64     25.97 o 
   7   3  12       99.07      100.35     28.76 o 
   8   3  12        0.06        0.94     22.63 o 
   9   3  12        0.01       11.43     27.87 o 
  10   3  12        8.75        4.57     33.06 o 
 -10   4  12        0.45       49.55     30.77 o 
  -9   4  12       39.63       43.96     43.64 o 
  -8   4  12      189.80      140.25     93.67 o 
  -7   4  12      863.00      926.83    141.45 o 
  -6   4  12      266.03      244.08     73.49 o 
  -5   4  12      592.84      551.86     66.84 o 
  -4   4  12      266.12      332.30     38.76 o 
  -3   4  12      583.99      595.21     47.92 o 
  -2   4  12      310.31      289.42     30.81 o 
  -1   4  12      132.31      154.26     28.17 o 
   0   4  12      274.51      344.90     33.22 o 
   1   4  12      740.59      822.34     68.91 o 
   2   4  12      337.66      372.56     44.89 o 
   3   4  12        8.57       50.76     27.54 o 
   4   4  12        1.33       38.85     21.22 o 
   5   4  12      344.89      348.98     49.86 o 
   6   4  12      102.84      106.36     27.93 o 
   7   4  12      157.01      128.66     26.63 o 
   8   4  12       25.01       27.76     25.28 o 
   9   4  12       63.36       79.71     24.19 o 
  -9   5  12        4.84       64.68     26.70 o 
  -8   5  12       18.02       24.30     66.42 o 
  -7   5  12       57.92       46.53     60.46 o 
  -6   5  12      181.56      162.80     68.57 o 
  -5   5  12       87.66       10.57     43.59 o 
  -4   5  12      117.71      143.34     27.92 o 
  -3   5  12      229.09      252.93     40.00 o 
  -2   5  12       13.92       48.91     23.60 o 
  -1   5  12        8.95       85.74     43.62 o 
   0   5  12      876.50      969.78    109.58 o 
   1   5  12      923.28     1079.83     78.73 o 
   2   5  12      184.41      234.52     47.99 o 
   3   5  12       83.41       47.72     19.13 o 
   4   5  12      106.51       85.26     22.81 o 
   5   5  12       28.04       60.46     21.48 o 
   6   5  12      139.57      152.83     39.23 o 
   7   5  12      139.96      125.22     48.76 o 
   8   5  12        9.02       19.25     27.60 o 
  -8   6  12      219.17      251.92    124.92 o 
  -7   6  12      103.58       80.48     45.40 o 
  -6   6  12       31.91       87.51     33.24 o 
  -5   6  12        6.03       -1.59     64.22 o 
  -4   6  12        6.20       48.24     20.26 o 
  -3   6  12      168.95      187.13     43.59 o 
  -2   6  12        5.66       23.47     26.50 o 
  -1   6  12       48.71       69.22     24.00 o 
   0   6  12      299.51      338.04     41.45 o 
   1   6  12       93.55      101.45     27.52 o 
   2   6  12      171.97      126.38     33.33 o 
   3   6  12     1056.10     1062.81    116.18 o 
   4   6  12      664.87      710.26     77.74 o 
   5   6  12      145.02      150.31     33.37 o 
   6   6  12      201.12      145.57     50.53 o 
   7   6  12       63.79       82.42     29.29 o 
  -6   7  12       13.16      -55.31     70.81 o 
  -5   7  12       48.10       48.67     34.85 o 
  -4   7  12        5.03        1.66     46.95 o 
  -3   7  12       86.67      122.20     53.43 o 
  -2   7  12       50.21       -2.10     34.26 o 
  -1   7  12       22.24       32.71     32.66 o 
   0   7  12        7.36       14.63     33.87 o 
   1   7  12        2.13       44.25     30.86 o 
   2   7  12       14.66       -1.70     24.61 o 
   3   7  12        0.04       22.38     32.39 o 
   4   7  12       25.64       31.22     30.79 o 
   5   7  12        0.19       41.00     22.59 o 
   6   7  12        0.40       66.50     30.92 o 
  -3   8  12       57.71       15.88     94.87 o 
  -2   8  12      139.36      135.37     50.64 o 
  -1   8  12      205.73       93.33     63.66 o 
   0   8  12      146.16      133.17     31.76 o 
   1   8  12       23.08      -16.52     32.40 o 
   2   8  12       11.65       68.17     33.82 o 
   3   8  12       45.57      -23.87     33.62 o 
 -10   1  13       59.73       41.96     34.61 o 
  -9   1  13       15.79       62.88     33.22 o 
  -8   1  13      464.98      387.96     95.83 o 
  -7   1  13      400.48      464.70     49.60 o 
  -6   1  13     1115.27     1100.58     58.15 o 
  -5   1  13     1084.71     1074.41     42.67 o 
  -4   1  13      666.29      628.22     35.19 o 
  -3   1  13        5.11       35.48     17.07 o 
  -2   1  13      522.04      496.51     42.94 o 
  -1   1  13      125.39      130.60     17.32 o 
   0   1  13       61.68       68.04     16.94 o 
   1   1  13      137.20       95.78     23.47 o 
   2   1  13      141.33      107.04     18.93 o 
   3   1  13      437.85      383.11     58.30 o 
   4   1  13      840.26      874.91     68.78 o 
   5   1  13      503.64      609.63     59.17 o 
   6   1  13      125.88      129.79     33.63 o 
   7   1  13      375.52      468.23     62.62 o 
   8   1  13      227.49      252.74     38.37 o 
   9   1  13       45.28       22.24     24.23 o 
  10   1  13       45.47       41.57     30.57 o 
 -10   2  13        6.90       -5.51     32.85 o 
  -9   2  13        5.23       12.07     20.54 o 
  -8   2  13        6.98       63.62     27.94 o 
  -7   2  13       47.00       23.20     18.16 o 
  -6   2  13       61.19       75.69     42.84 o 
  -5   2  13       32.79       36.53     22.03 o 
  -4   2  13      560.16      495.19     32.20 o 
  -3   2  13      680.94      713.22     45.61 o 
  -2   2  13      312.53      243.02     24.58 o 
  -1   2  13       93.63       90.81     15.59 o 
   0   2  13      285.92      304.07     29.18 o 
   1   2  13        0.48       51.25     26.75 o 
   2   2  13        0.77       41.12     21.16 o 
   3   2  13        3.17       57.56     21.74 o 
   4   2  13       55.98        2.13     42.97 o 
   5   2  13       40.51       66.77     25.68 o 
   6   2  13        9.55      -35.63     35.63 o 
   7   2  13       13.56      -12.88     30.35 o 
   8   2  13       57.82       56.91     27.59 o 
   9   2  13       27.48       33.45     25.57 o 
  10   2  13        0.01       45.26     27.38 o 
 -10   3  13       76.45       48.75     36.12 o 
  -9   3  13      155.04      157.77     76.73 o 
  -8   3  13      356.05      400.69     59.07 o 
  -7   3  13      314.20      136.78     64.22 o 
  -6   3  13      384.49      387.50     38.65 o 
  -5   3  13      641.42      697.53     49.28 o 
  -4   3  13      424.30      336.98     33.72 o 
  -3   3  13       98.25       69.41     18.26 o 
  -2   3  13        2.27       26.96     15.21 o 
  -1   3  13        4.49       28.43     21.72 o 
   0   3  13        5.74       39.48     35.59 o 
   1   3  13      160.69      177.02     30.31 o 
   2   3  13      126.92      107.90     38.98 o 
   3   3  13      120.98       95.66     29.43 o 
   4   3  13      761.68      818.95     65.50 o 
   5   3  13      913.04      971.90    146.89 o 
   6   3  13      333.62      379.74     50.11 o 
   7   3  13      228.39      223.14     43.62 o 
   8   3  13       53.44       48.55     26.87 o 
   9   3  13       81.86       33.43     28.44 o 
  -9   4  13       23.34      -36.04     54.43 o 
  -8   4  13       31.73       30.53     41.08 o 
  -7   4  13      145.49      123.03     46.47 o 
  -6   4  13        9.82      119.21     42.06 o 
  -5   4  13       36.48       54.11     25.60 o 
  -4   4  13       37.42       18.36     28.32 o 
  -3   4  13       28.08       12.70     18.83 o 
  -2   4  13       41.32       55.81     17.57 o 
  -1   4  13      430.12      494.62     46.68 o 
   0   4  13       39.20       37.71     15.69 o 
   1   4  13       20.68      -17.65     24.42 o 
   2   4  13       57.65       78.27     20.49 o 
   3   4  13      210.02      164.90     39.75 o 
   4   4  13       99.29       88.82     24.04 o 
   5   4  13        2.01       38.23     30.91 o 
   6   4  13       61.94       75.68     21.79 o 
   7   4  13        1.89       13.43     49.51 o 
   8   4  13        4.89      -23.65     23.87 o 
   9   4  13        1.02       58.71     22.92 o 
  -8   5  13       54.14      105.85     47.41 o 
  -6   5  13      410.10      247.26     43.24 o 
  -5   5  13      350.19      405.18     53.10 o 
  -4   5  13      345.79      312.85     58.15 o 
  -3   5  13      304.96      336.12     45.06 o 
  -2   5  13      559.94      577.25     66.66 o 
  -1   5  13        1.18       40.99     24.49 o 
   0   5  13       53.68      100.63     29.37 o 
   1   5  13        2.37       21.34     38.18 o 
   2   5  13      353.85      352.09     61.27 o 
   3   5  13       16.03       16.79     40.39 o 
   4   5  13       62.28       84.99     49.41 o 
   5   5  13       28.91       86.80     21.84 o 
   6   5  13      137.61      125.50     63.81 o 
   7   5  13       90.86       83.74     31.19 o 
   8   5  13      106.08       71.15     29.11 o 
  -7   6  13        5.40       27.12     40.97 o 
  -6   6  13       55.02       89.25     48.80 o 
  -5   6  13       77.27       65.08     27.08 o 
  -4   6  13       77.53       72.10     40.69 o 
  -3   6  13       51.88      113.34     40.15 o 
  -2   6  13        3.24      -12.60     22.26 o 
  -1   6  13        1.77        1.93     79.84 o 
   0   6  13       44.57       61.85     24.15 o 
   1   6  13      196.24      135.79     33.58 o 
   2   6  13       11.07       39.19     30.34 o 
   3   6  13      249.81      258.90     37.48 o 
   4   6  13       19.14       32.86     45.12 o 
   5   6  13        5.75       36.34     20.06 o 
   6   6  13       44.80       61.59     30.64 o 
  -5   7  13       37.55      117.89     63.46 o 
  -4   7  13       83.66       86.79     41.67 o 
  -3   7  13        2.00       52.81     31.88 o 
  -2   7  13        7.53      -33.70     41.19 o 
  -1   7  13       46.40      -25.41     34.08 o 
   0   7  13       31.67       28.69     21.41 o 
   1   7  13       95.93      116.01     36.57 o 
   2   7  13       47.64       47.10     38.98 o 
   3   7  13      127.61      158.04     34.16 o 
   4   7  13      168.02      114.34     32.62 o 
   0   8  13       19.44       30.54     43.10 o 
  -8   0  14       99.75       65.30     37.80 o 
  -7   0  14      106.65      143.46     52.19 o 
  -6   0  14     1154.33     1154.71    125.04 o 
  -5   0  14     2884.07     3046.57    285.19 o 
  -4   0  14     1214.18     1290.49    128.11 o 
  -3   0  14      988.94     1083.62     74.77 o 
  -2   0  14      722.50      770.28     65.42 o 
  -1   0  14     1323.72     1606.59    120.86 o 
   0   0  14       32.64       38.13     90.79 o 
   1   0  14        4.24       56.93     25.47 o 
   2   0  14       23.69       25.97     47.91 o 
   3   0  14        3.42       33.81     83.56 o 
   4   0  14       12.84       31.05     32.08 o 
   5   0  14       29.98       85.11     45.84 o 
   6   0  14      100.88      105.51     33.68 o 
   7   0  14      493.11      741.38    179.35 o 
   8   0  14      222.31      137.22     51.32 o 
   9   0  14       41.27       67.04     30.79 o 
 -10   1  14       30.84       46.35     34.05 o 
  -9   1  14        2.49       24.30     26.05 o 
  -8   1  14      145.01      173.57     36.95 o 
  -7   1  14        4.78       11.08     12.51 o 
  -6   1  14       79.11       82.84     21.37 o 
  -5   1  14        0.11       31.91     15.94 o 
  -4   1  14       62.01       53.21     14.34 o 
  -3   1  14      178.54      154.55     22.51 o 
  -2   1  14        9.98       43.86     16.90 o 
  -1   1  14       17.21       27.35     17.73 o 
   0   1  14      450.13      589.99     57.41 o 
   1   1  14      635.98      735.05     63.06 o 
   2   1  14      166.09      120.09     30.76 o 
   3   1  14      225.48      227.38     51.69 o 
   4   1  14      134.39      129.91     32.62 o 
   5   1  14        1.66       -5.55     29.20 o 
   6   1  14      117.17       46.09     29.28 o 
   7   1  14       10.24       89.93     24.19 o 
   8   1  14       15.97      -12.10     26.64 o 
   9   1  14       17.65        9.40     26.75 o 
  -9   2  14       32.52       58.42     55.55 o 
  -8   2  14      249.44      228.64     39.47 o 
  -7   2  14      161.71      136.96     39.10 o 
  -6   2  14      155.46      118.64     24.45 o 
  -5   2  14      174.27      169.15     31.33 o 
  -4   2  14      315.22      306.20     51.62 o 
  -3   2  14      413.99      462.03     34.75 o 
  -2   2  14      121.88       97.92     25.14 o 
  -1   2  14       17.41       16.89     18.79 o 
   0   2  14       85.58       76.71     20.28 o 
   1   2  14       23.88       57.85     24.63 o 
   2   2  14      440.77      415.80     50.51 o 
   3   2  14      155.11       94.90     44.91 o 
   4   2  14      846.46      926.79     74.04 o 
   5   2  14      284.55      301.21     40.45 o 
   6   2  14      644.58      724.44    112.15 o 
   7   2  14      315.09      330.97     55.21 o 
   8   2  14      195.38      168.90     45.74 o 
   9   2  14       31.91       81.10     29.10 o 
  -9   3  14       34.74       83.04     44.52 o 
  -8   3  14      267.06      149.21     60.74 o 
  -7   3  14      220.77      212.75     67.33 o 
  -6   3  14      180.96      123.84     29.46 o 
  -5   3  14        3.77       58.06     23.03 o 
  -4   3  14       11.06       32.72     25.64 o 
  -3   3  14       19.29       24.62     25.24 o 
  -2   3  14       16.86       52.32    243.27 o 
  -1   3  14      614.86      679.04     52.50 o 
   0   3  14      637.43      634.79     51.91 o 
   1   3  14       96.55       85.86     32.89 o 
   2   3  14        0.69        0.18     26.97 o 
   3   3  14        0.28       16.88     25.12 o 
   4   3  14        6.58       29.84     20.72 o 
   5   3  14       13.26       54.02     26.45 o 
   6   3  14      119.34       81.77     23.68 o 
   7   3  14       73.52      106.94     31.08 o 
   8   3  14        5.09       49.50     36.73 o 
   9   3  14        0.77       64.59     38.69 o 
  -8   4  14       82.54       73.85     50.35 o 
  -7   4  14      261.07      123.78     38.46 o 
  -6   4  14      496.83      528.51     81.44 o 
  -5   4  14      634.31      689.87     93.19 o 
  -4   4  14      971.20      990.68    180.03 o 
  -3   4  14      721.68      768.43     69.33 o 
  -2   4  14      670.08      781.99     79.45 o 
  -1   4  14       95.00       60.49     24.77 o 
   0   4  14      207.24      211.32     33.68 o 
   1   4  14       59.51       73.80     33.31 o 
   2   4  14        0.79       49.06     30.24 o 
   3   4  14       38.90       56.08     23.54 o 
   4   4  14        3.90       -3.94     50.38 o 
   5   4  14      118.00      114.77     30.62 o 
   6   4  14        9.76       40.39     19.06 o 
   7   4  14       53.77       20.65     30.28 o 
   8   4  14      117.32      107.90     33.89 o 
  -7   5  14        1.68      126.60     59.06 o 
  -6   5  14       61.77       77.92     41.05 o 
  -5   5  14        0.03       27.11     25.34 o 
  -4   5  14        1.28       47.70     30.80 o 
  -3   5  14       26.87       87.61     22.57 o 
  -2   5  14       10.55       33.86     24.29 o 
  -1   5  14       96.94      147.31     39.72 o 
   0   5  14       80.21       97.67     30.72 o 
   1   5  14        0.53       -8.27     26.05 o 
   2   5  14       62.09       48.52     19.31 o 
   3   5  14      383.44      387.21     56.57 o 
   4   5  14      136.22      118.42     42.15 o 
   5   5  14       12.59       43.68     23.36 o 
   6   5  14       84.19       97.10     32.42 o 
   7   5  14        4.08       49.68     34.01 o 
  -6   6  14       80.62      114.53     47.87 o 
  -5   6  14       66.27       76.77     83.72 o 
  -4   6  14       39.71       47.25     33.50 o 
  -3   6  14       13.20        6.06     31.88 o 
  -2   6  14      101.29       17.37     38.53 o 
  -1   6  14       17.47        1.29     51.74 o 
   0   6  14       23.73       30.58     41.64 o 
   1   6  14        0.86        8.42     20.87 o 
   2   6  14       46.89       32.04     33.69 o 
   3   6  14      113.66       95.37     33.37 o 
   4   6  14      194.33      113.92     29.23 o 
   5   6  14      281.59      279.15     42.75 o 
  -3   7  14       31.35      126.60     77.68 o 
  -2   7  14      202.80      220.46     71.55 o 
  -1   7  14       80.40       76.79     36.45 o 
   0   7  14        7.34      -32.13     32.13 o 
   2   7  14       27.20       41.20     49.95 o 
   3   7  14       16.47       54.05     26.36 o 
  -9   1  15       20.38       34.05     28.05 o 
  -8   1  15       72.93       61.82     25.63 o 
  -7   1  15       15.23       48.47     22.25 o 
  -6   1  15      368.98      345.14     46.61 o 
  -5   1  15      555.72      580.92     61.17 o 
  -4   1  15      422.82      469.10     52.42 o 
  -3   1  15      498.83      565.67     46.98 o 
  -2   1  15     1125.06     1171.59     61.90 o 
  -1   1  15      842.80      953.67     66.66 o 
   0   1  15      326.84      314.28     36.12 o 
   1   1  15        8.27       42.93     31.24 o 
   2   1  15       27.26       -6.04     24.54 o 
   3   1  15      190.77      172.35     46.62 o 
   4   1  15      196.61      240.08     37.61 o 
   5   1  15        5.64       44.79     40.98 o 
   6   1  15      389.37      376.79     59.79 o 
   7   1  15      154.22      159.46     41.70 o 
   8   1  15      116.47       61.36     26.76 o 
   9   1  15       44.14       75.44     29.67 o 
  -9   2  15        5.28       37.08     54.27 o 
  -8   2  15        0.70       39.08     33.57 o 
  -7   2  15        0.01       30.28     21.78 o 
  -6   2  15        0.96       21.83     21.03 o 
  -5   2  15        0.87       61.58     39.04 o 
  -4   2  15       21.77       25.57     23.65 o 
  -3   2  15       59.74       82.22     25.99 o 
  -2   2  15        7.50       31.03     20.66 o 
  -1   2  15      315.56      230.43     61.61 o 
   0   2  15        8.99       10.95     24.73 o 
   1   2  15       22.06       67.60     21.39 o 
   2   2  15       40.15       74.28     22.54 o 
   3   2  15        2.40       43.35     26.45 o 
   4   2  15        0.34       20.30     23.92 o 
   5   2  15       20.34       31.61     41.36 o 
   6   2  15       26.28       28.57     19.95 o 
   7   2  15       27.75       43.38     30.20 o 
   8   2  15        5.67       -3.56     36.10 o 
  -8   3  15       31.56       33.41     40.76 o 
  -7   3  15       12.68      138.67     56.35 o 
  -6   3  15      195.92      182.96     36.63 o 
  -5   3  15      248.23      162.31     41.85 o 
  -4   3  15      732.30      724.66     88.43 o 
  -3   3  15      313.77      337.34     94.94 o 
  -2   3  15      325.26      344.44     56.87 o 
  -1   3  15       25.72       78.84     36.33 o 
   0   3  15       71.48       53.44     19.39 o 
   1   3  15       99.60       81.79     24.66 o 
   2   3  15      144.98      105.51     28.43 o 
   3   3  15       97.69       74.15     18.17 o 
   4   3  15      291.88      344.51     53.14 o 
   5   3  15        9.84       71.37     27.59 o 
   6   3  15       11.26       58.56     24.96 o 
   7   3  15       29.68       51.01     26.00 o 
   8   3  15      212.68      109.30     25.67 o 
  -7   4  15       58.29      109.57     49.47 o 
  -5   4  15      197.26      170.81     39.34 o 
  -4   4  15       28.68       19.52     29.89 o 
  -3   4  15       22.77       92.12     28.12 o 
  -2   4  15      103.67       83.11     61.85 o 
  -1   4  15       19.01       53.03     17.09 o 
   0   4  15       61.62       64.73     28.03 o 
   1   4  15       72.72       79.46     22.24 o 
   2   4  15       67.86       83.17     23.53 o 
   3   4  15        1.60       29.38     30.00 o 
   4   4  15        3.90       39.22     34.78 o 
   5   4  15       24.45       60.43     34.10 o 
   6   4  15       38.91       48.95     32.20 o 
   7   4  15       85.16       99.63     22.95 o 
  -6   5  15       21.68       33.31     87.04 o 
  -5   5  15      337.57      400.36     68.79 o 
  -4   5  15      765.08      805.30    143.13 o 
  -3   5  15      535.67      622.34     68.73 o 
  -2   5  15      411.13      406.08     48.47 o 
  -1   5  15       81.98       72.33     39.52 o 
   0   5  15      255.25      187.38     41.49 o 
   1   5  15        7.04       61.24     29.17 o 
   2   5  15        0.53       41.16     25.47 o 
   3   5  15       43.21       59.77     28.65 o 
   4   5  15        9.93       43.09     24.41 o 
   5   5  15       48.06       58.87     29.45 o 
   6   5  15       59.08       66.27     29.76 o 
  -5   6  15        3.87      -51.15     63.54 o 
  -4   6  15        4.85      101.58     49.87 o 
  -3   6  15        2.26       -1.42     27.08 o 
  -2   6  15        6.97       74.97     47.23 o 
  -1   6  15       88.06       73.81     94.87 o 
   0   6  15       45.03       70.80     29.94 o 
   1   6  15       16.06       46.90     32.30 o 
   2   6  15        0.68       32.02     34.86 o 
   3   6  15       10.00       -2.38     27.39 o 
   4   6  15        6.91      165.44     74.97 o 
  -8   0  16       78.11       30.61     32.21 o 
  -7   0  16        0.63       26.61     40.12 o 
  -6   0  16      179.28      154.52     44.86 o 
  -5   0  16      425.20      523.11    188.70 o 
  -4   0  16      562.94      645.52    146.90 o 
  -3   0  16     1759.51     1903.89    271.57 o 
  -2   0  16     1136.28     1441.71    159.08 o 
  -1   0  16      711.21      920.21    122.84 o 
   0   0  16      189.36      300.22     71.08 o 
   1   0  16      275.26      407.11     78.13 o 
   2   0  16      303.23      305.69     66.50 o 
   3   0  16      224.33      264.42    108.01 o 
   4   0  16       72.31       47.79     23.91 o 
   5   0  16      240.09      133.11     49.44 o 
   6   0  16        9.04      -23.61     77.44 o 
   7   0  16      172.34       98.22     95.27 o 
   8   0  16       56.22       85.12     41.00 o 
  -8   1  16      111.46       82.06     34.46 o 
  -7   1  16       44.58       33.48     28.69 o 
  -6   1  16       23.19       44.66     19.37 o 
  -5   1  16       10.48       22.70     28.39 o 
  -4   1  16        7.44       32.40     16.43 o 
  -3   1  16      225.48      152.51     31.64 o 
  -2   1  16      124.10      112.34     28.34 o 
  -1   1  16       26.02       40.78     32.81 o 
   0   1  16        0.60        7.10     25.75 o 
   1   1  16       77.99       74.57     30.49 o 
   2   1  16       55.54       56.95     29.20 o 
   3   1  16      113.13      150.38     27.29 o 
   4   1  16        1.72       53.58     34.30 o 
   5   1  16        0.68       62.51     23.12 o 
   6   1  16       86.08       90.00     26.77 o 
   7   1  16       38.01       69.26     34.35 o 
   8   1  16        4.76       -2.06     47.75 o 
  -8   2  16        0.48       68.57     42.20 o 
  -7   2  16        1.05       54.30     31.61 o 
  -6   2  16        0.54       41.58     22.31 o 
  -5   2  16        4.02      -29.75     31.19 o 
  -4   2  16       37.34       39.07     33.70 o 
  -3   2  16      177.37      117.01     30.31 o 
  -2   2  16      602.33      606.65     77.62 o 
  -1   2  16      328.38      315.38     46.56 o 
   0   2  16       56.58       94.77     26.21 o 
   1   2  16      248.07      242.87     50.68 o 
   2   2  16      140.22       79.90     35.54 o 
   3   2  16      286.29      341.68     49.49 o 
   4   2  16      122.49      113.34     27.67 o 
   5   2  16      102.72      137.67     52.97 o 
   6   2  16       81.97      120.25     40.29 o 
   7   2  16      117.00       55.43     30.09 o 
  -7   3  16      103.84       40.52     46.20 o 
  -6   3  16       89.90       67.39     34.31 o 
  -5   3  16       66.24       99.81     31.94 o 
  -4   3  16        5.95       55.62     36.28 o 
  -3   3  16       32.01       49.39     27.53 o 
  -2   3  16      141.91      191.67     65.06 o 
  -1   3  16      188.38      171.65     38.99 o 
   0   3  16       73.39       79.42     27.18 o 
   1   3  16      105.16       65.18     32.15 o 
   2   3  16      109.40      209.96     36.10 o 
   3   3  16      186.83      211.43     47.63 o 
   4   3  16       20.49       37.56     28.14 o 
   5   3  16       27.75       54.30     28.44 o 
   6   3  16       78.65      102.30     30.76 o 
   7   3  16       13.57       49.68     36.62 o 
  -6   4  16      102.49      133.55     68.17 o 
  -5   4  16      306.03      225.06     78.64 o 
  -4   4  16      482.00      505.60     85.69 o 
  -3   4  16      601.71      704.59     76.61 o 
  -2   4  16      487.34      468.38     78.05 o 
  -1   4  16      630.91      664.29     73.31 o 
   0   4  16      342.09      317.28     73.69 o 
   1   4  16       43.38       65.41     40.68 o 
   2   4  16       10.42       37.34     28.33 o 
   3   4  16       26.56       34.93     21.68 o 
   4   4  16       35.03       58.61     31.15 o 
   5   4  16        5.64        2.38     33.05 o 
   6   4  16        1.02      133.13     63.70 o 
  -5   5  16       35.36       67.69     38.93 o 
  -4   5  16        7.93       40.64     24.05 o 
  -3   5  16       89.41       20.60     27.88 o 
  -2   5  16       19.70       59.39     35.25 o 
  -1   5  16        9.34       51.59     27.22 o 
   0   5  16        1.53      -42.62     50.15 o 
   1   5  16        9.86       33.16     30.79 o 
   2   5  16        2.52       61.95     29.32 o 
   3   5  16       11.28       59.05     28.35 o 
   4   5  16        1.29      -16.17     31.87 o 
  -3   6  16        0.81       -8.05     51.51 o 
  -2   6  16      174.06      157.05    115.97 o 
  -1   6  16       51.94        3.25     61.06 o 
   0   6  16      174.97      124.34     33.84 o 
   1   6  16      100.41      162.11     42.53 o 
   2   6  16       56.44       93.15     32.02 o 
  -7   1  17        0.52      -11.12     24.71 o 
  -6   1  17        0.48       17.57     24.64 o 
  -5   1  17       65.91       88.28     25.82 o 
  -4   1  17       76.36       56.56     29.19 o 
  -3   1  17      464.05      566.02     68.29 o 
  -2   1  17      357.66      384.67     55.89 o 
  -1   1  17      366.31      326.25     47.08 o 
   0   1  17      235.55      465.77     66.94 o 
   1   1  17      650.90      768.74     88.17 o 
   2   1  17      182.66      117.57     36.25 o 
   3   1  17       12.23       91.07     34.41 o 
   4   1  17        8.79       12.63     30.91 o 
   5   1  17        9.94       65.24     37.44 o 
   6   1  17       10.59       66.88     38.78 o 
   7   1  17       10.03        5.30     31.02 o 
  -7   2  17       23.37       76.65     53.71 o 
  -6   2  17        0.57      -50.51     50.51 o 
  -5   2  17       76.98       67.40     26.33 o 
  -4   2  17       17.41       58.14     26.16 o 
  -3   2  17       71.71       90.67     27.26 o 
  -2   2  17       32.35       14.11     35.84 o 
  -1   2  17        6.43       27.22     23.30 o 
   0   2  17       42.51       85.65     28.13 o 
   1   2  17        1.01       41.56     31.86 o 
   2   2  17        2.55       -9.18     29.44 o 
   3   2  17       33.18       51.84     36.50 o 
   4   2  17        8.04      -10.79     32.08 o 
   5   2  17       14.09       54.74     30.30 o 
   6   2  17       22.08      102.65     25.96 o 
  -6   3  17        9.71       40.92     34.29 o 
  -5   3  17        3.08       43.39     60.58 o 
  -4   3  17       31.95       31.81     34.81 o 
  -3   3  17       27.18       68.06     29.60 o 
  -2   3  17      193.77      212.37     40.67 o 
  -1   3  17      525.26      571.92     52.95 o 
   0   3  17      672.91      704.53     98.91 o 
   1   3  17      376.65      383.19     44.15 o 
   2   3  17       26.87       23.25     33.76 o 
   3   3  17       24.66       51.93     24.21 o 
   4   3  17       70.99      100.84     31.53 o 
   5   3  17        9.74       17.34     28.37 o 
   6   3  17       40.63       43.21     22.55 o 
  -5   4  17       34.19       85.20     33.65 o 
  -4   4  17       45.53      -16.01     37.88 o 
  -3   4  17      118.37      102.48     29.56 o 
  -2   4  17        3.09       52.21     24.32 o 
  -1   4  17       10.51       24.49     26.69 o 
   0   4  17       32.95       38.53     29.15 o 
   1   4  17       54.90       70.63     31.33 o 
   2   4  17       44.16       87.77     38.03 o 
   3   4  17       56.69       54.29     42.52 o 
   4   4  17        0.43       54.19     26.42 o 
  -3   5  17      436.58      469.83     88.66 o 
  -2   5  17      149.70      118.76     54.07 o 
  -1   5  17      268.65      245.59     47.23 o 
   0   5  17       24.63       26.05     44.01 o 
   1   5  17      119.93       78.74     30.50 o 
   2   5  17       43.75       76.80     30.42 o 
   3   5  17       50.47       67.55     40.56 o 
  -6   0  18      182.96      181.98     57.30 o 
  -5   0  18      122.84      102.80     36.72 o 
  -4   0  18      149.85      252.95    100.46 o 
  -3   0  18       99.27      101.43     47.56 o 
  -2   0  18      409.73      439.28     64.32 o 
  -1   0  18      255.40      236.74     71.65 o 
   0   0  18      205.16      163.84     74.65 o 
   1   0  18      229.71      125.14     61.36 o 
   2   0  18       82.67      111.35     60.14 o 
   3   0  18       58.55       57.45     63.46 o 
   4   0  18       45.71       35.56     97.98 o 
   5   0  18        2.72       58.96     40.86 o 
  -6   1  18       36.60       17.42     19.58 o 
  -5   1  18        0.79       53.23     30.61 o 
  -4   1  18        0.48      -10.72     27.48 o 
  -3   1  18       81.99       59.60     39.06 o 
  -2   1  18       68.92       35.12     33.15 o 
  -1   1  18      112.87      126.76     48.86 o 
   0   1  18      196.70      187.67     32.74 o 
   1   1  18        5.66       -0.07     28.31 o 
   2   1  18        2.81       41.10     27.31 o 
   3   1  18       14.28       17.85     49.14 o 
   4   1  18       39.83       35.53     20.49 o 
   5   1  18        0.03      -26.82     30.54 o 
  -5   2  18      106.62       76.05     24.64 o 
  -4   2  18       53.29       44.82     19.05 o 
  -3   2  18        0.68       57.74     24.26 o 
  -2   2  18       63.06       65.55     29.78 o 
  -1   2  18      206.26      198.48     49.27 o 
   0   2  18      302.64      346.04     55.65 o 
   1   2  18      817.26     1050.48    109.75 o 
   2   2  18      177.37      172.39     43.45 o 
   3   2  18      332.88      308.31     61.44 o 
   4   2  18       84.02       90.17     35.05 o 
   5   2  18      117.52       83.76     34.58 o 
  -5   3  18        0.63       56.90     41.80 o 
  -4   3  18        0.30       41.70     32.48 o 
  -3   3  18        0.00       41.25     25.81 o 
  -2   3  18        4.95       23.28     23.16 o 
  -1   3  18        0.12       44.01     24.85 o 
   0   3  18        2.59       48.19     39.50 o 
   1   3  18       50.92       47.18     37.93 o 
   2   3  18      137.48      150.20     37.49 o 
   3   3  18       19.86       13.25     25.25 o 
   4   3  18        0.16        1.40     33.43 o 
  -3   4  18      104.50      145.53     39.04 o 
  -2   4  18      127.56       86.94     33.38 o 
  -1   4  18      275.46      260.29     45.18 o 
   0   4  18      146.44      136.02     42.71 o 
   1   4  18       53.14       76.66     26.38 o 
   2   4  18       48.32       11.42     47.99 o 
  -4   1  19        4.78       23.72     22.60 o 
  -3   1  19        7.68       30.78     26.45 o 
  -2   1  19        2.89       16.47     43.08 o 
  -1   1  19       53.52       77.45     24.39 o 
   0   1  19      102.61       82.86     36.35 o 
   1   1  19      599.08      521.23    213.99 o 
   2   1  19       57.01       44.34     37.40 o 
   3   1  19      189.84      149.24     38.68 o 
   4   1  19       55.07       38.69     32.58 o 
  -4   2  19        0.00       30.50     27.14 o 
  -3   2  19       48.85       42.64     20.24 o 
  -2   2  19        7.55       60.66     35.31 o 
  -1   2  19       58.85       -8.71     42.88 o 
   0   2  19       32.58       58.00     26.01 o 
   1   2  19        0.68       45.78     28.87 o 
   2   2  19       17.53        8.07     47.40 o 
   3   2  19        0.92      -47.39     62.02 o 
  -2   3  19       42.19       22.95     32.34 o 
  -1   3  19       58.51       57.51     22.58 o 
   0   3  19       61.14       55.65     34.41 o 
   1   3  19      172.62      142.91     38.51 o 
  -1   0  20       16.61       63.22     68.41 o 
   0   0  20        1.33       77.75     35.28 o 
   1   0  20       34.42       53.98     55.67 o 
   0   1  20       52.22       58.75     22.50 o 
                                                 
